# Supplementary material for: 5-Fluoro-2-(2-fluoro­phen­yl)-3-methyl­sulfinyl-1-benzo­furan
Source: Acta Crystallogr Sect E Struct Rep Online. 2014 Jun 25;70(Pt 7):o829. doi: 10.1107/S1600536814014810 (PMC4120583; doi:10.1107/S1600536814014810)
Supplement: Supplementary file 2 [file e-70-0o829-Isup2.hkl]

# 
# h,k,l, Fc-squared, Fo-squared, sigma(Fo-squared) and status flag 
# 
data_I
_shelx_title ' 1258 IN P2(1)/C' 
_shelx_refln_list_code          4 
_shelx_F_calc_maximum      138.63 
_exptl_crystal_F_000       600.00 
_reflns_d_resolution_high  0.7500 
 
loop_ 
 _symmetry_equiv_pos_as_xyz 
 'x, y, z' 
 '-x, y+1/2, -z+1/2' 
 '-x, -y, -z' 
 'x, -y-1/2, z-1/2' 
 
_cell_length_a     8.6184 
_cell_length_b    16.8358 
_cell_length_c     9.4019 
_cell_angle_alpha  90.000 
_cell_angle_beta  111.254 
_cell_angle_gamma  90.000 
 
_shelx_F_squared_multiplier     1.000 
 
loop_ 
 _refln_index_h 
 _refln_index_k 
 _refln_index_l 
 _refln_F_squared_calc 
 _refln_F_squared_meas 
 _refln_F_squared_sigma 
 _refln_observed_status 
   1   0   0      106.72       92.21      1.41 o 
   2   0   0     2864.62     2860.50     27.24 o 
   3   0   0     2630.06     2660.45     25.99 o 
   4   0   0      293.47      309.67      5.25 o 
   5   0   0      430.07      445.44      7.23 o 
   6   0   0      150.82      178.27      4.43 o 
   7   0   0        6.34        5.94      1.69 o 
   8   0   0      722.16      738.63     23.30 o 
   9   0   0      253.56      286.41     22.11 o 
  10   0   0       87.91       98.90     10.46 o 
   1   1   0      421.91      448.35      3.68 o 
   2   1   0      819.50      874.63      6.76 o 
   3   1   0      143.38      115.97      1.65 o 
   4   1   0     2276.34     2389.92     17.86 o 
   5   1   0      127.56      103.88      2.43 o 
   6   1   0     1541.61     1554.53     14.40 o 
   7   1   0       26.39       30.59      2.14 o 
   8   1   0      498.99      500.10     10.69 o 
   9   1   0      129.57      143.77      5.72 o 
  10   1   0       57.41       70.83      6.49 o 
   0   2   0     1466.19     1519.61     17.39 o 
   1   2   0     2044.94     1991.89     17.87 o 
   2   2   0     1890.47     1834.08     14.42 o 
   3   2   0      373.30      385.40      3.81 o 
   4   2   0        9.68        4.82      0.60 o 
   5   2   0      137.80      163.94      2.77 o 
   6   2   0     1660.72     1620.23     14.17 o 
   7   2   0       64.08       66.46      2.89 o 
   8   2   0      309.47      300.77      7.88 o 
   9   2   0       27.80       31.57      4.37 o 
  10   2   0        0.48        6.61      4.77 o 
   1   3   0       90.18       90.65      2.96 o 
   2   3   0       90.01       74.68      1.58 o 
   3   3   0        9.42        3.44      0.43 o 
   4   3   0      119.07      110.98      2.07 o 
   5   3   0       90.49       83.49      2.07 o 
   6   3   0      296.45      294.95      4.83 o 
   7   3   0       17.51       18.46      2.00 o 
   8   3   0      303.30      309.82     11.65 o 
   9   3   0       21.05       22.23      3.19 o 
  10   3   0        7.98        4.95      4.40 o 
   0   4   0     3251.95     3261.32     50.69 o 
   1   4   0     3362.57     3508.70     39.71 o 
   2   4   0     1233.32     1297.62     12.80 o 
   3   4   0       71.97       78.96      2.35 o 
   4   4   0        0.14        1.93      0.58 o 
   5   4   0        0.47        1.65      0.57 o 
   6   4   0       37.74       37.69      1.93 o 
   7   4   0        0.90        0.50      0.92 o 
   8   4   0      886.71      909.51     22.70 o 
   9   4   0        4.76        5.94      2.77 o 
  10   4   0       11.23       17.99      4.05 o 
   1   5   0     3602.07     3773.68     42.94 o 
   2   5   0       18.60       20.51      1.08 o 
   3   5   0     1508.40     1565.21     15.75 o 
   4   5   0       20.21       19.70      1.07 o 
   5   5   0      252.36      244.99      3.81 o 
   6   5   0      461.45      470.13      8.45 o 
   7   5   0       31.73       35.24      2.31 o 
   8   5   0       15.33       13.98      2.54 o 
   9   5   0      186.95      187.61     17.80 o 
  10   5   0        0.55        1.53      2.79 o 
   0   6   0     2689.76     2631.31     41.00 o 
   1   6   0      979.17      917.21     12.24 o 
   2   6   0     4971.22     5151.03     49.28 o 
   3   6   0     2593.29     2547.64     25.97 o 
   4   6   0        0.28        0.49      0.44 o 
   5   6   0      266.00      262.98      4.97 o 
   6   6   0      333.11      328.67      6.62 o 
   7   6   0      178.42      177.28      5.12 o 
   8   6   0       89.64       90.18      5.60 o 
   9   6   0       38.82       42.87      5.37 o 
  10   6   0       20.78        9.08      3.63 o 
   1   7   0      170.95      143.16      3.58 o 
   2   7   0      445.21      527.57      7.79 o 
   3   7   0      163.04      218.74      4.77 o 
   4   7   0      788.01      778.14      9.44 o 
   5   7   0       27.94       29.37      2.34 o 
   6   7   0      716.50      714.76     11.54 o 
   7   7   0      251.58      258.34     10.78 o 
   8   7   0      102.84      109.70     10.98 o 
   9   7   0        0.00        0.35      3.76 o 
  10   7   0       77.37       78.17      7.45 o 
   0   8   0     4863.80     4874.79     74.18 o 
   1   8   0        5.84        5.09      0.84 o 
   2   8   0     1335.52     1325.02     16.27 o 
   3   8   0        3.46        3.85      0.78 o 
   4   8   0        0.20        1.45      0.70 o 
   5   8   0        0.39        0.36      0.75 o 
   6   8   0      699.83      688.28     11.30 o 
   7   8   0      309.76      298.60      9.34 o 
   8   8   0      288.72      286.41     26.24 o 
   9   8   0      189.44      221.37     11.03 o 
  10   8   0        0.66        1.61      2.79 o 
   1   9   0     2034.99     2014.65     25.39 o 
   2   9   0      174.41      217.20      5.06 o 
   3   9   0      415.64      392.42      6.25 o 
   4   9   0      731.32      689.65      9.56 o 
   5   9   0       16.04       16.91      1.64 o 
   6   9   0      405.36      390.39      9.16 o 
   7   9   0       52.42       48.00      5.19 o 
   8   9   0      124.86      116.49      7.91 o 
   9   9   0       16.34       16.64      4.00 o 
   0  10   0     5240.17     5290.11     98.12 o 
   1  10   0       20.05       28.75      1.85 o 
   2  10   0      403.93      377.21      6.93 o 
   3  10   0      153.62      158.71      4.81 o 
   4  10   0      484.51      482.35      8.65 o 
   5  10   0     2394.70     2345.93     29.88 o 
   6  10   0       29.54       25.32      2.64 o 
   7  10   0      140.96      160.34     22.11 o 
   8  10   0        2.72        3.35      2.94 o 
   9  10   0        6.86        6.97      3.16 o 
   1  11   0       99.74       93.01      4.50 o 
   2  11   0        0.58        1.05      0.81 o 
   3  11   0       93.53       98.57      3.22 o 
   4  11   0      279.27      268.16      6.08 o 
   5  11   0      290.88      256.27     10.36 o 
   6  11   0       73.02       75.54      4.98 o 
   7  11   0       23.29       20.89      3.96 o 
   8  11   0       50.27       42.77      5.70 o 
   9  11   0       49.39       61.92      9.73 o 
   0  12   0      552.51      608.82     17.24 o 
   1  12   0      762.17      784.30     16.57 o 
   2  12   0       48.66       51.12      2.91 o 
   3  12   0      175.53      197.48      5.10 o 
   4  12   0      307.23      289.07      8.58 o 
   5  12   0        0.51        0.00      1.56 o 
   6  12   0        0.06       -0.86      1.74 o 
   7  12   0       62.52       63.12      6.35 o 
   8  12   0       49.60       44.49      5.90 o 
   9  12   0        0.87        2.78      4.22 o 
   1  13   0      238.48      249.75     11.34 o 
   2  13   0       63.73       66.47      3.41 o 
   3  13   0      220.39      208.39      5.13 o 
   4  13   0      151.10      143.72     14.00 o 
   5  13   0       10.64        4.78      1.97 o 
   6  13   0       37.19       35.68      4.93 o 
   7  13   0      103.81      115.96      8.30 o 
   8  13   0      108.49       99.63     14.77 o 
   0  14   0      575.71      578.93     17.68 o 
   1  14   0       39.73       40.98      3.28 o 
   2  14   0      113.32       97.10      5.06 o 
   3  14   0        1.13        2.77      1.41 o 
   4  14   0      685.50      645.04     13.67 o 
   5  14   0       21.38       16.87      3.63 o 
   6  14   0        0.23        0.94      2.27 o 
   7  14   0        4.36       11.04      4.13 o 
   8  14   0       12.85        8.22      3.39 o 
   1  15   0        9.08        6.07      1.76 o 
   2  15   0       35.27       38.55      3.89 o 
   3  15   0      293.18      319.95      9.69 o 
   4  15   0       19.60       25.52      3.31 o 
   5  15   0       41.17       48.94      5.64 o 
   6  15   0       90.05       85.71      7.27 o 
   7  15   0       36.90       38.87      5.82 o 
   0  16   0      145.59      144.41     10.83 o 
   1  16   0       40.26       44.56      4.67 o 
   2  16   0      279.95      286.20     28.63 o 
   3  16   0      651.60      633.08     15.20 o 
   4  16   0      142.75      150.99      7.03 o 
   5  16   0       68.15       58.66      6.22 o 
   6  16   0        9.69       11.80      3.55 o 
   7  16   0      129.15      138.05      9.78 o 
   1  17   0      438.67      436.11     14.72 o 
   2  17   0       17.68       19.84      4.50 o 
   3  17   0        0.99        3.46      2.40 o 
   4  17   0      116.08      122.39      8.35 o 
   5  17   0        2.51        4.77      2.82 o 
   6  17   0       69.76       69.82      7.20 o 
   0  18   0       66.28       74.50      8.99 o 
   1  18   0        9.44       10.42      3.03 o 
   2  18   0      509.87      518.64     22.75 o 
   3  18   0       93.22       89.75      7.00 o 
   4  18   0       62.04       64.04      9.73 o 
   5  18   0       84.33       83.24      8.17 o 
   6  18   0      157.68      179.00     11.15 o 
   1  19   0      181.24      206.28     10.25 o 
   2  19   0       75.95       90.83      8.72 o 
   3  19   0      264.18      271.57     17.80 o 
   4  19   0       48.95       40.19      8.26 o 
   5  19   0       24.47       23.49      7.16 o 
   0  20   0       38.12       49.91      8.26 o 
   1  20   0        0.04        3.41      2.59 o 
   2  20   0        2.09        1.64      2.51 o 
   3  20   0       61.14       57.07      9.36 o 
   4  20   0       74.76       66.43     10.28 o 
   1  21   0        0.47        3.28      2.90 o 
   2  21   0       17.08       13.56      4.09 o 
   3  21   0        6.99        5.87      4.95 o 
   0  22   0        5.17       16.33      6.24 o 
   1  22   0       19.43       17.76      5.60 o 
   2  22   0       78.54       86.79     11.74 o 
 -10   1   1      728.91      756.89     21.99 o 
  -9   1   1       17.13       19.72      3.44 o 
  -8   1   1       43.15       42.73      2.96 o 
  -7   1   1      104.31      109.28      2.96 o 
  -6   1   1        0.96        0.40      0.59 o 
  -5   1   1      233.98      234.70      3.16 o 
  -4   1   1        0.01        0.30      0.29 o 
  -3   1   1      920.15      917.66      7.11 o 
  -2   1   1     1916.07     2045.13     13.57 o 
  -1   1   1      487.14      476.90      4.58 o 
   0   1   1     5198.03     5024.21    122.05 o 
   1   1   1      771.90      778.11      6.83 o 
   2   1   1     1264.99     1224.99     11.26 o 
   3   1   1     1031.81     1032.56      9.29 o 
   4   1   1       48.80       54.33      1.57 o 
   5   1   1      405.03      423.87      5.36 o 
   6   1   1        4.95        6.25      1.13 o 
   7   1   1        7.54        5.86      1.26 o 
   8   1   1       45.11       43.01      3.99 o 
   9   1   1       61.05       69.69      4.23 o 
  10   1   1        3.40        9.36      4.59 o 
 -10   2   1       92.82       92.30      7.31 o 
  -9   2   1        2.50        5.24      2.70 o 
  -8   2   1      346.08      359.69      8.49 o 
  -7   2   1      296.32      306.74      5.16 o 
  -6   2   1      667.08      684.85      7.72 o 
  -5   2   1        8.54        9.92      0.84 o 
  -4   2   1      248.75      233.51      3.02 o 
  -3   2   1     2522.42     2549.89     20.00 o 
  -2   2   1    12986.54    12225.42    256.07 o 
  -1   2   1     4614.71     4622.35     85.88 o 
   0   2   1     2594.22     2653.43     23.59 o 
   1   2   1     1173.45     1122.42      9.90 o 
   2   2   1      145.80      134.02      2.06 o 
   3   2   1     4101.24     4185.57     30.93 o 
   4   2   1      714.18      826.41      7.79 o 
   5   2   1     2232.09     2281.06     19.51 o 
   6   2   1       61.19       56.18      2.32 o 
   7   2   1       37.12       32.68      3.58 o 
   8   2   1      447.16      445.36      9.25 o 
   9   2   1        2.26        2.12      1.95 o 
  10   2   1       50.67       59.29      6.21 o 
 -10   3   1       95.74      103.59      7.64 o 
  -9   3   1      593.71      579.82     14.30 o 
  -8   3   1       72.14       74.85      3.82 o 
  -7   3   1     1548.83     1596.33     17.48 o 
  -6   3   1       73.69       62.27      2.50 o 
  -5   3   1       77.29       86.62      2.05 o 
  -4   3   1     1328.16     1426.90     12.96 o 
  -3   3   1      942.12      978.25      8.59 o 
  -2   3   1    12105.64    11944.25    129.64 o 
  -1   3   1    12384.09    11218.39    290.77 o 
   0   3   1        2.47       -0.30      0.30 o 
   1   3   1     9316.85     8935.49    147.17 o 
   2   3   1     1347.26     1317.28     12.23 o 
   3   3   1      574.51      626.83      6.24 o 
   4   3   1      227.22      223.68      3.09 o 
   5   3   1      581.80      615.21      7.86 o 
   6   3   1      367.66      365.33      9.25 o 
   7   3   1       66.79       72.76      3.47 o 
   8   3   1      122.31      127.60      4.78 o 
   9   3   1       69.56       78.00      6.88 o 
  10   3   1        1.44        2.55      2.79 o 
 -10   4   1      233.95      277.08     17.62 o 
  -9   4   1        9.61       12.98      2.82 o 
  -8   4   1      129.79      128.23      6.48 o 
  -7   4   1       82.75       85.54      3.70 o 
  -6   4   1      509.76      493.14      7.63 o 
  -5   4   1      100.91      107.99      2.60 o 
  -4   4   1      343.15      337.63      4.11 o 
  -3   4   1     1313.83     1331.78     12.58 o 
  -2   4   1     9235.92     9529.10     82.83 o 
  -1   4   1     4391.81     4458.12     81.52 o 
   0   4   1     5514.85     5530.93     62.12 o 
   1   4   1     1626.28     1554.21     17.02 o 
   2   4   1     2491.33     2434.60     21.40 o 
   3   4   1     1633.98     1579.67     13.44 o 
   4   4   1        2.99        4.45      0.68 o 
   5   4   1     2293.65     2270.64     21.65 o 
   6   4   1      981.56     1005.30     14.84 o 
   7   4   1      486.55      479.84      9.31 o 
   8   4   1        9.94        8.82      2.09 o 
   9   4   1        4.79        6.13      3.67 o 
  10   4   1        0.09        2.91      2.64 o 
 -10   5   1      107.70      121.21      9.36 o 
  -9   5   1      161.58      155.27      7.02 o 
  -8   5   1      322.23      317.12      9.61 o 
  -7   5   1      476.96      470.09      8.36 o 
  -6   5   1       35.20       44.78      2.01 o 
  -5   5   1      393.45      345.06      5.03 o 
  -4   5   1      737.30      790.66      8.16 o 
  -3   5   1       34.63       47.84      1.56 o 
  -2   5   1     1868.70     1943.98     21.65 o 
  -1   5   1    11742.08    11580.02    130.79 o 
   0   5   1     4084.82     4003.06     41.61 o 
   1   5   1     1052.85     1107.76     14.27 o 
   2   5   1       11.26        4.24      0.93 o 
   3   5   1      460.53      442.23      5.57 o 
   4   5   1       14.31       10.31      0.79 o 
   5   5   1       16.74       19.21      1.43 o 
   6   5   1      135.03      139.52      5.29 o 
   7   5   1      271.84      275.40      7.82 o 
   8   5   1       21.76       24.71      3.31 o 
   9   5   1       39.24       52.13      5.89 o 
  10   5   1       34.57       44.79     15.23 o 
 -10   6   1        4.56        4.32      3.08 o 
  -9   6   1       64.58       72.91      6.34 o 
  -8   6   1       53.51       56.58      4.28 o 
  -7   6   1       50.69       50.59      2.87 o 
  -6   6   1      292.36      268.68      4.88 o 
  -5   6   1      162.78      186.55      3.41 o 
  -4   6   1      359.57      357.55      6.46 o 
  -3   6   1      409.28      414.19      6.30 o 
  -2   6   1      645.22      741.92      9.60 o 
  -1   6   1      645.26      629.65      8.27 o 
   0   6   1     2474.92     2662.04     28.62 o 
   1   6   1        4.51        5.25      0.83 o 
   2   6   1       70.44       66.72      1.92 o 
   3   6   1      135.66       91.23      2.12 o 
   4   6   1       14.77       18.58      1.11 o 
   5   6   1     1293.02     1217.94     14.66 o 
   6   6   1      227.69      208.02      5.36 o 
   7   6   1       87.87       85.37      5.80 o 
   8   6   1       72.57       69.99      5.01 o 
   9   6   1       34.47       37.86      8.35 o 
 -10   7   1        0.04        2.87      2.68 o 
  -9   7   1       10.37       10.30      3.11 o 
  -8   7   1      102.17      105.09      7.04 o 
  -7   7   1        9.86        8.41      2.08 o 
  -6   7   1       67.04       66.30      2.50 o 
  -5   7   1      260.85      232.73      3.99 o 
  -4   7   1       62.78       59.57      2.20 o 
  -3   7   1     2473.93     2516.95     25.82 o 
  -2   7   1      271.60      254.14      7.14 o 
  -1   7   1      462.07      484.14      7.76 o 
   0   7   1       22.52       20.76      1.21 o 
   1   7   1       24.48       20.05      1.56 o 
   2   7   1       99.85       95.33      3.13 o 
   3   7   1        0.75        0.62      0.51 o 
   4   7   1      454.17      437.40      6.29 o 
   5   7   1        2.39        1.64      0.94 o 
   6   7   1     1589.56     1529.13     23.90 o 
   7   7   1        3.14        1.15      1.70 o 
   8   7   1        3.42        3.53      3.21 o 
   9   7   1      187.77      190.45     19.54 o 
 -10   8   1       54.60       53.34      6.32 o 
  -9   8   1        4.46        4.97      2.82 o 
  -8   8   1        6.54        4.96      2.25 o 
  -7   8   1       60.44       52.64      3.97 o 
  -6   8   1       92.26       83.01      2.77 o 
  -5   8   1        5.07        6.19      1.01 o 
  -4   8   1       36.59       43.46      2.07 o 
  -3   8   1      251.87      274.87      4.78 o 
  -2   8   1     3019.54     3271.59     38.73 o 
  -1   8   1      384.27      433.94      6.74 o 
   0   8   1      216.88      282.12      5.81 o 
   1   8   1      124.54      139.75      3.46 o 
   2   8   1      350.38      380.62      5.70 o 
   3   8   1      348.18      349.99      7.01 o 
   4   8   1      429.64      402.00      7.60 o 
   5   8   1       25.14       25.12      2.50 o 
   6   8   1      334.79      333.31      9.53 o 
   7   8   1        0.58       -0.31      1.37 o 
   8   8   1        0.39        0.17      2.14 o 
   9   8   1       17.87       12.72      4.01 o 
 -10   9   1        0.86        0.82      2.79 o 
  -9   9   1       91.21      107.21      7.98 o 
  -8   9   1       13.54       15.79      3.70 o 
  -7   9   1       23.85       18.29      5.14 o 
  -6   9   1       52.67       50.56      2.89 o 
  -5   9   1      595.04      599.92      9.26 o 
  -4   9   1      273.04      272.15      5.79 o 
  -3   9   1      716.89      753.70     10.43 o 
  -2   9   1     2851.96     3066.06     34.10 o 
  -1   9   1     2610.98     2648.76     29.67 o 
   0   9   1      311.77      363.66      7.15 o 
   1   9   1      243.72      245.03      8.12 o 
   2   9   1     1135.08     1148.70     15.02 o 
   3   9   1        0.31        1.36      0.63 o 
   4   9   1       82.94       87.77      3.14 o 
   5   9   1       23.04       17.13      2.38 o 
   6   9   1       20.00       17.89      2.43 o 
   7   9   1      137.87      139.06      5.84 o 
   8   9   1        0.02       -1.83      2.21 o 
   9   9   1      106.77      113.25      9.36 o 
  -9  10   1        3.94        6.99      3.30 o 
  -8  10   1        8.27        8.30      3.11 o 
  -7  10   1      103.25      100.22      6.94 o 
  -6  10   1        0.35        0.58      1.26 o 
  -5  10   1      237.66      254.97      5.98 o 
  -4  10   1      740.74      749.60     11.73 o 
  -3  10   1      718.21      733.55     19.89 o 
  -2  10   1      150.97      154.17      6.11 o 
  -1  10   1        0.04        1.04      0.71 o 
   0  10   1      731.10      805.75     12.86 o 
   1  10   1      362.19      398.61      9.38 o 
   2  10   1        2.05        3.16      0.89 o 
   3  10   1     1595.37     1577.93     18.02 o 
   4  10   1      260.17      271.34     12.04 o 
   5  10   1     1137.98     1129.19     22.00 o 
   6  10   1       23.60       24.89      2.82 o 
   7  10   1       94.59       93.08      8.07 o 
   8  10   1        2.37        4.55      4.40 o 
   9  10   1        4.02        8.03      3.68 o 
  -9  11   1      150.99      151.13      9.73 o 
  -8  11   1       57.43       69.04      6.49 o 
  -7  11   1      344.08      337.13     13.10 o 
  -6  11   1        0.17        6.17      7.34 o 
  -5  11   1     1212.95     1185.35     17.26 o 
  -4  11   1      194.00      191.14      4.98 o 
  -3  11   1     2020.39     1983.21     28.63 o 
  -2  11   1      102.61       95.48      3.49 o 
  -1  11   1      799.50      781.75     12.23 o 
   0  11   1     1237.69     1240.25     20.08 o 
   1  11   1       15.91       21.45      2.06 o 
   2  11   1      626.63      589.41      9.09 o 
   3  11   1      599.28      614.83     14.81 o 
   4  11   1        0.68        0.04      1.48 o 
   5  11   1       13.79       10.87      2.34 o 
   6  11   1       14.97       17.80      2.53 o 
   7  11   1       78.36       76.79      6.81 o 
   8  11   1       43.36       47.54      8.26 o 
  -9  12   1       64.98       75.24      7.38 o 
  -8  12   1       22.10       15.44      3.76 o 
  -7  12   1      159.30      151.77      8.88 o 
  -6  12   1      563.66      578.55     17.75 o 
  -5  12   1       23.30       16.63      2.54 o 
  -4  12   1       35.95       30.11      2.27 o 
  -3  12   1       58.34       58.96      3.11 o 
  -2  12   1      410.10      383.22      7.83 o 
  -1  12   1     1179.24     1146.87     16.73 o 
   0  12   1      552.00      561.49     11.57 o 
   1  12   1      155.81      135.43      4.70 o 
   2  12   1      291.32      291.57      6.97 o 
   3  12   1     1612.27     1566.90     27.75 o 
   4  12   1      343.15      342.36      9.99 o 
   5  12   1      259.56      257.05      8.71 o 
   6  12   1      204.68      207.38      7.10 o 
   7  12   1       25.03       16.99      3.89 o 
   8  12   1      412.28      411.72     16.27 o 
  -9  13   1       23.65       21.90      4.93 o 
  -8  13   1       26.46       32.20      5.22 o 
  -7  13   1      250.70      278.96     12.26 o 
  -6  13   1      122.31      108.43      7.39 o 
  -5  13   1      100.22      107.85      7.00 o 
  -4  13   1       21.32       18.58      2.02 o 
  -3  13   1       21.58       19.34      2.14 o 
  -2  13   1       97.30       93.26      3.81 o 
  -1  13   1      363.67      349.73      9.27 o 
   0  13   1      449.99      430.01     14.96 o 
   1  13   1     1662.94     1720.69     27.25 o 
   2  13   1      120.88      104.20      6.31 o 
   3  13   1      725.79      688.97     13.95 o 
   4  13   1      611.16      587.21     14.30 o 
   5  13   1        3.60        5.61      2.45 o 
   6  13   1      292.46      269.56     12.00 o 
   7  13   1      168.66      193.83     20.46 o 
   8  13   1       15.78       18.14      4.44 o 
  -8  14   1       12.92       17.34      4.10 o 
  -7  14   1       10.57       11.40      3.50 o 
  -6  14   1       75.29       76.54      6.54 o 
  -5  14   1      224.66      193.00     11.74 o 
  -4  14   1       51.59       59.49      7.23 o 
  -3  14   1       17.55       19.51      2.41 o 
  -2  14   1      192.97      184.94      7.45 o 
  -1  14   1       43.61       31.91      2.94 o 
   0  14   1       61.06       66.74      3.97 o 
   1  14   1      845.35      849.07     18.53 o 
   2  14   1       74.04       66.80      4.64 o 
   3  14   1       16.29       21.17      2.76 o 
   4  14   1      170.74      174.04      7.24 o 
   5  14   1      153.10      165.87      7.61 o 
   6  14   1        0.15        2.45      2.40 o 
   7  14   1      111.26      118.03      8.89 o 
  -8  15   1        3.09        1.56      2.98 o 
  -7  15   1       23.22       28.37      6.97 o 
  -6  15   1       17.23       24.23      4.39 o 
  -5  15   1      592.14      551.80     28.72 o 
  -4  15   1       26.06       27.90      4.31 o 
  -3  15   1      555.34      553.72     12.02 o 
  -2  15   1      268.45      254.14      7.29 o 
  -1  15   1       38.19       41.56      4.74 o 
   0  15   1        6.50        5.04      1.83 o 
   1  15   1      308.42      314.02     11.62 o 
   2  15   1       52.84       37.92      3.93 o 
   3  15   1        7.97        2.92      1.84 o 
   4  15   1      251.90      230.61      7.92 o 
   5  15   1       56.04       55.00      7.73 o 
   6  15   1      219.07      212.91     12.39 o 
   7  15   1       49.51       48.86      6.48 o 
  -7  16   1       16.51       23.08      4.67 o 
  -6  16   1        0.15        1.60      2.42 o 
  -5  16   1       26.12       37.40      6.61 o 
  -4  16   1      214.44      200.71      9.78 o 
  -3  16   1       85.31       98.65      5.38 o 
  -2  16   1        1.50        0.98      1.57 o 
  -1  16   1      124.88      125.99      6.40 o 
   0  16   1      363.34      354.12     16.30 o 
   1  16   1       45.40       45.42      4.27 o 
   2  16   1      348.21      327.51     10.82 o 
   3  16   1        4.04        3.61      2.21 o 
   4  16   1       34.54       40.48      4.30 o 
   5  16   1       24.80       22.90      6.24 o 
   6  16   1        2.13        4.45      3.00 o 
   7  16   1        4.89        6.61      4.95 o 
  -7  17   1       23.18       33.76      8.07 o 
  -6  17   1        1.59        2.20      2.72 o 
  -5  17   1       14.53       14.31      5.96 o 
  -4  17   1       11.58       16.17      7.89 o 
  -3  17   1      234.28      235.23      8.46 o 
  -2  17   1      272.84      288.42     34.13 o 
  -1  17   1        6.93        4.35      2.46 o 
   0  17   1       77.04       79.96      6.16 o 
   1  17   1      295.19      276.12     19.27 o 
   2  17   1       53.10       52.61      5.56 o 
   3  17   1       23.25       15.86      3.83 o 
   4  17   1       12.97       18.67      4.09 o 
   5  17   1        0.03       -1.60      2.11 o 
   6  17   1        9.86       11.21      3.94 o 
  -6  18   1        9.61        7.93      3.74 o 
  -5  18   1       12.41       16.88      4.41 o 
  -4  18   1      114.96      113.76      8.10 o 
  -3  18   1       13.82        5.14      4.04 o 
  -2  18   1        0.05        1.47      2.08 o 
  -1  18   1        0.10        0.83      2.08 o 
   0  18   1        3.85        3.76      2.34 o 
   1  18   1       34.45       32.02      4.67 o 
   2  18   1       23.53       15.01      3.76 o 
   3  18   1       44.93       55.47     10.37 o 
   4  18   1       11.87       10.28      5.32 o 
   5  18   1       18.97       31.19      7.71 o 
   6  18   1        3.11       -3.67      3.67 o 
  -5  19   1        7.88        6.96      4.40 o 
  -4  19   1        3.93        5.14      4.40 o 
  -3  19   1      158.82      174.50     14.68 o 
  -2  19   1       76.86       77.37     16.24 o 
  -1  19   1      155.16      160.44      9.26 o 
   0  19   1       47.84       47.95      5.54 o 
   1  19   1       24.20       23.85      4.41 o 
   2  19   1      127.91      125.67      8.43 o 
   3  19   1      169.49      154.42      9.72 o 
   4  19   1      101.02      102.02     11.93 o 
  -4  20   1      159.77      171.20     15.41 o 
  -3  20   1       31.37       34.31      7.89 o 
  -2  20   1       82.20       91.20     11.01 o 
  -1  20   1       61.51       82.10     24.13 o 
   0  20   1       97.20       95.79      7.57 o 
   1  20   1      239.56      230.58     11.42 o 
   2  20   1        0.15        1.49      2.72 o 
   3  20   1      277.00      293.23     13.55 o 
   4  20   1        8.06        6.24      5.14 o 
  -3  21   1      358.84      374.88     22.57 o 
  -2  21   1       76.38       91.20     11.74 o 
  -1  21   1       49.51       49.37      6.16 o 
   0  21   1      125.91      142.86      9.52 o 
   1  21   1       28.71       33.66      5.44 o 
   2  21   1      231.61      239.75     12.26 o 
   3  21   1        3.69        2.75      4.04 o 
  -1  22   1       14.56        7.89      5.32 o 
   0  22   1        5.64        6.01      4.40 o 
   1  22   1       67.11       75.04     10.28 o 
 -11   0   2       33.58       39.64      8.26 o 
 -10   0   2      274.93      304.97     18.17 o 
  -9   0   2      110.88      115.97     10.64 o 
  -8   0   2     1159.23     1168.72     20.79 o 
  -7   0   2      687.22      685.99     10.19 o 
  -6   0   2      352.57      329.10      6.51 o 
  -5   0   2      166.55      207.37      5.69 o 
  -4   0   2      397.32      398.66      5.39 o 
  -3   0   2     1802.41     1860.29     18.87 o 
  -2   0   2    19217.71    16923.77    197.39 o 
  -1   0   2     7222.19     7205.89     74.59 o 
   0   0   2        0.25       -0.22      0.22 o 
   1   0   2     2527.72     2547.23     24.90 o 
   2   0   2     2799.32     3073.96     35.61 o 
   3   0   2      392.49      378.76      7.41 o 
   4   0   2        8.38       17.53      1.65 o 
   5   0   2        0.07       -0.88      0.88 o 
   6   0   2      639.52      651.14     14.41 o 
   7   0   2        0.91        0.66      1.43 o 
   8   0   2      450.57      460.88     19.45 o 
   9   0   2        0.98        5.32      4.04 o 
 -11   1   2        2.38        5.43      3.31 o 
 -10   1   2       33.88       24.22      4.54 o 
  -9   1   2       63.35       65.35      5.90 o 
  -8   1   2       42.69       37.71      2.30 o 
  -7   1   2      898.88      891.98     10.23 o 
  -6   1   2      794.39      770.82      8.59 o 
  -5   1   2     1913.23     1954.94     16.11 o 
  -4   1   2     1457.61     1466.91     11.41 o 
  -3   1   2     4944.98     5099.97     35.70 o 
  -2   1   2     5573.91     5738.46     40.09 o 
  -1   1   2      273.36      292.19      2.58 o 
   0   1   2     3107.35     3180.31     24.24 o 
   1   1   2     2782.76     2768.72     25.21 o 
   2   1   2     1802.18     1729.23     14.92 o 
   3   1   2       35.59       32.17      1.32 o 
   4   1   2     1586.04     1538.45     13.71 o 
   5   1   2     2049.95     2066.40     19.72 o 
   6   1   2        7.83        6.92      1.27 o 
   7   1   2      177.88      185.87      5.13 o 
   8   1   2      165.03      175.29      6.08 o 
   9   1   2       26.33       31.50      3.81 o 
 -11   2   2      162.62      173.90     10.36 o 
 -10   2   2        6.12        8.69      3.31 o 
  -9   2   2        5.11        8.75      2.95 o 
  -8   2   2       21.32       20.48      2.16 o 
  -7   2   2       51.80       46.80      2.32 o 
  -6   2   2       94.35       83.95      3.27 o 
  -5   2   2        3.25        3.85      0.69 o 
  -4   2   2      284.43      278.76      4.12 o 
  -3   2   2      913.90      860.37      7.54 o 
  -2   2   2    11582.25    11568.57    126.36 o 
  -1   2   2     1264.38     1295.21     11.15 o 
   0   2   2      520.55      596.38      6.79 o 
   1   2   2     1850.15     1707.97     14.46 o 
   2   2   2     1197.95     1142.46     10.97 o 
   3   2   2      815.11     1002.35      9.74 o 
   4   2   2     3692.42     3803.83     31.88 o 
   5   2   2       48.67       33.62      1.67 o 
   6   2   2      105.97      105.06      3.60 o 
   7   2   2       12.67       10.28      1.57 o 
   8   2   2        0.07        1.59      1.70 o 
   9   2   2       56.21       58.13      4.84 o 
 -11   3   2       35.39       51.39      6.32 o 
 -10   3   2       85.57       81.19      8.90 o 
  -9   3   2       18.69       19.33      2.97 o 
  -8   3   2       14.59       13.01      2.75 o 
  -7   3   2       28.36       27.63      1.63 o 
  -6   3   2        0.01        0.62      0.66 o 
  -5   3   2       95.59      103.90      2.62 o 
  -4   3   2      302.46      265.76      3.52 o 
  -3   3   2     3349.87     3550.40     30.39 o 
  -2   3   2       33.95       25.62      2.33 o 
  -1   3   2       45.17       43.85      1.72 o 
   0   3   2      103.96      101.50      1.92 o 
   1   3   2       34.29       46.29      1.13 o 
   2   3   2      192.37      188.75      2.76 o 
   3   3   2     1737.64     1825.23     26.03 o 
   4   3   2       51.03       43.31      1.61 o 
   5   3   2       22.62       14.30      1.48 o 
   6   3   2      569.29      553.84      9.89 o 
   7   3   2       25.66       25.74      2.41 o 
   8   3   2       66.08       73.08      5.07 o 
   9   3   2        9.69        9.57      2.86 o 
 -11   4   2        0.76       -0.18      3.49 o 
 -10   4   2      157.01      143.82      8.95 o 
  -9   4   2       29.05       27.02      3.40 o 
  -8   4   2        2.58        3.55      1.99 o 
  -7   4   2       12.17       14.58      1.39 o 
  -6   4   2      139.58      142.30      3.26 o 
  -5   4   2       42.69       49.77      1.84 o 
  -4   4   2     1709.19     1847.43     17.03 o 
  -3   4   2      553.77      614.79      5.99 o 
  -2   4   2      448.27      452.85      5.41 o 
  -1   4   2      219.98      268.60      4.01 o 
   0   4   2      811.58      882.38     10.32 o 
   1   4   2     2232.29     2355.36     28.29 o 
   2   4   2     1324.58     1439.40     14.29 o 
   3   4   2      286.45      314.71      4.72 o 
   4   4   2        4.01       10.50      1.01 o 
   5   4   2      724.63      748.31     19.15 o 
   6   4   2      126.76      128.84      4.71 o 
   7   4   2       20.72       21.35      2.78 o 
   8   4   2       30.73       35.58      3.86 o 
   9   4   2        9.59       15.26      3.17 o 
 -10   5   2        0.06        0.25      2.66 o 
  -9   5   2        3.86        4.35      4.18 o 
  -8   5   2        0.81        1.19      1.43 o 
  -7   5   2       56.54       65.51      2.92 o 
  -6   5   2      100.86      100.27      2.55 o 
  -5   5   2       20.33       19.01      1.18 o 
  -4   5   2      985.81     1053.28     11.78 o 
  -3   5   2      490.62      497.79      6.13 o 
  -2   5   2       15.95       20.30      1.04 o 
  -1   5   2      976.46     1039.48     12.19 o 
   0   5   2     1516.39     1637.20     19.70 o 
   1   5   2       18.96       22.55      1.56 o 
   2   5   2      828.82      853.31     23.56 o 
   3   5   2      133.31      146.18      2.76 o 
   4   5   2      163.83      176.18      3.01 o 
   5   5   2      489.98      506.70      8.87 o 
   6   5   2      281.20      267.90      7.58 o 
   7   5   2       35.08       30.92      3.17 o 
   8   5   2        8.60       11.67      2.67 o 
   9   5   2        0.75        1.12      2.77 o 
 -10   6   2      554.67      600.03     28.26 o 
  -9   6   2        0.36        0.78      1.72 o 
  -8   6   2       93.39       93.91      4.68 o 
  -7   6   2       42.61       38.71      2.41 o 
  -6   6   2       48.51       44.58      2.11 o 
  -5   6   2      131.35      154.38      3.36 o 
  -4   6   2     1751.03     1906.85     19.85 o 
  -3   6   2      695.08      858.77     10.14 o 
  -2   6   2     1451.60     1531.25     17.51 o 
  -1   6   2       40.03       31.15      1.58 o 
   0   6   2      741.76      877.61     11.62 o 
   1   6   2       12.70        6.52      1.24 o 
   2   6   2     1172.97     1143.87     15.75 o 
   3   6   2       82.01       85.15      2.75 o 
   4   6   2      528.53      513.46      6.81 o 
   5   6   2      557.56      540.34     11.18 o 
   6   6   2       84.98       80.57      3.91 o 
   7   6   2       53.62       48.69      4.29 o 
   8   6   2       74.78       82.71      5.61 o 
   9   6   2       24.29       26.27      4.75 o 
 -10   7   2        3.83        5.36      3.95 o 
  -9   7   2        0.50        0.57      2.21 o 
  -8   7   2       11.16        9.39      2.11 o 
  -7   7   2      223.87      233.21      5.44 o 
  -6   7   2      241.62      244.85      5.61 o 
  -5   7   2      583.24      616.73      7.73 o 
  -4   7   2     1336.05     1320.80     17.27 o 
  -3   7   2       80.30       93.15      2.71 o 
  -2   7   2     1516.03     1541.37     21.72 o 
  -1   7   2       92.30       83.11      2.31 o 
   0   7   2     1731.31     1860.91     21.05 o 
   1   7   2     1872.85     2065.14     29.08 o 
   2   7   2     1158.84     1106.60     14.27 o 
   3   7   2       66.16       57.63      1.83 o 
   4   7   2      941.19      921.00     12.40 o 
   5   7   2       14.89       17.47      2.28 o 
   6   7   2      101.06       91.41      4.59 o 
   7   7   2      376.72      387.29     11.54 o 
   8   7   2        2.72        2.80      2.07 o 
   9   7   2       34.46       31.38     10.00 o 
 -10   8   2       31.90       32.35      5.19 o 
  -9   8   2        4.08        1.71      2.46 o 
  -8   8   2      238.23      230.41      7.36 o 
  -7   8   2        0.68        1.28      1.16 o 
  -6   8   2      605.59      596.89      9.89 o 
  -5   8   2        1.69        3.23      0.94 o 
  -4   8   2      471.69      470.46      8.01 o 
  -3   8   2       27.96       34.71      2.15 o 
  -2   8   2      126.80      143.49      3.62 o 
  -1   8   2     4160.65     4135.57     47.84 o 
   0   8   2       85.54       78.22      2.34 o 
   1   8   2     1637.78     1609.54     21.60 o 
   2   8   2       74.00       54.88      2.90 o 
   3   8   2      278.93      288.99      6.03 o 
   4   8   2      829.71      810.24     23.42 o 
   5   8   2       49.38       50.12      3.48 o 
   6   8   2      580.21      603.17     14.09 o 
   7   8   2       11.69       11.24      2.53 o 
   8   8   2      228.58      253.63     11.87 o 
   9   8   2      155.09      157.80     10.11 o 
 -10   9   2        0.22        4.66      3.16 o 
  -9   9   2       43.02       39.62      5.96 o 
  -8   9   2       97.51       94.58      4.90 o 
  -7   9   2      706.23      671.05     13.70 o 
  -6   9   2      128.32      113.11      6.01 o 
  -5   9   2      819.17      797.20     15.48 o 
  -4   9   2     1222.21     1216.93     16.64 o 
  -3   9   2      313.06      310.20      6.74 o 
  -2   9   2      801.06      832.98     12.25 o 
  -1   9   2      307.93      312.28      5.96 o 
   0   9   2     1647.48     1601.25     21.68 o 
   1   9   2      122.83      146.86      4.35 o 
   2   9   2      493.93      488.04      8.26 o 
   3   9   2      469.89      480.32      9.28 o 
   4   9   2      562.58      522.68     18.32 o 
   5   9   2     1723.56     1629.93     25.71 o 
   6   9   2      205.73      205.79     12.21 o 
   7   9   2       90.35       95.39      5.24 o 
   8   9   2        0.19        1.04      2.40 o 
 -10  10   2       86.50       95.54      8.15 o 
  -9  10   2        9.39        4.42      3.12 o 
  -8  10   2       88.57       86.03      6.87 o 
  -7  10   2      509.36      486.95     12.43 o 
  -6  10   2      231.27      220.69      8.97 o 
  -5  10   2       61.80       60.02      3.50 o 
  -4  10   2      562.96      561.65      9.47 o 
  -3  10   2      804.37      848.56     16.03 o 
  -2  10   2      110.15      136.50      4.75 o 
  -1  10   2      346.00      304.50      6.12 o 
   0  10   2       32.05       28.02      2.14 o 
   1  10   2       32.20       27.64      2.23 o 
   2  10   2       17.74       11.77      1.63 o 
   3  10   2       70.62       74.01      4.34 o 
   4  10   2       55.04       48.93      3.88 o 
   5  10   2      215.25      183.54      8.73 o 
   6  10   2      216.42      201.08      7.01 o 
   7  10   2       12.02        8.28      2.30 o 
   8  10   2      148.30      143.18     20.28 o 
  -9  11   2       59.31       74.27      7.14 o 
  -8  11   2       28.19       25.02      4.41 o 
  -7  11   2        5.17        5.96      2.47 o 
  -6  11   2      188.29      159.22      5.79 o 
  -5  11   2       22.87       20.99      2.38 o 
  -4  11   2       45.56       59.68      2.83 o 
  -3  11   2       61.20       66.06      4.15 o 
  -2  11   2     1615.04     1583.78     21.33 o 
  -1  11   2      677.28      711.53     13.68 o 
   0  11   2      659.99      675.24     13.03 o 
   1  11   2        5.53        4.12      1.22 o 
   2  11   2       91.39       97.34      4.58 o 
   3  11   2      783.87      768.54     18.80 o 
   4  11   2        2.57        3.70      1.74 o 
   5  11   2      212.52      206.24     10.72 o 
   6  11   2       34.39       34.56      3.55 o 
   7  11   2       17.08       22.93      9.08 o 
   8  11   2       22.55       30.21      5.43 o 
  -9  12   2        3.01        4.39      2.90 o 
  -8  12   2        5.89        1.69      2.25 o 
  -7  12   2      227.43      219.79     12.66 o 
  -6  12   2      108.63      103.77      7.20 o 
  -5  12   2       45.74       37.00      3.04 o 
  -4  12   2      221.33      207.80      5.75 o 
  -3  12   2      219.54      225.60      5.76 o 
  -2  12   2        0.24        4.33      2.64 o 
  -1  12   2      748.48      752.51     12.12 o 
   0  12   2      126.00      118.24      6.36 o 
   1  12   2        0.13       -0.28      1.00 o 
   2  12   2       81.19       83.30      7.53 o 
   3  12   2       35.91       37.59      3.55 o 
   4  12   2        0.02       -1.29      1.29 o 
   5  12   2      118.01      116.62      6.35 o 
   6  12   2       16.37       14.58      2.60 o 
   7  12   2        4.04        8.12      3.22 o 
   8  12   2       48.37       45.47      6.54 o 
  -9  13   2       12.22        6.33      3.37 o 
  -8  13   2        1.06        1.07      2.27 o 
  -7  13   2       14.40       15.92      3.63 o 
  -6  13   2       56.67       59.55      5.64 o 
  -5  13   2       15.64       18.00      3.21 o 
  -4  13   2      499.81      496.20     10.81 o 
  -3  13   2       51.26       56.75      3.27 o 
  -2  13   2      242.51      242.29      6.51 o 
  -1  13   2      316.54      335.52      7.82 o 
   0  13   2        0.00        0.27      1.27 o 
   1  13   2        0.51        3.54      2.06 o 
   2  13   2       31.60       36.39      3.75 o 
   3  13   2        0.64       -0.97      1.28 o 
   4  13   2       11.21        6.80      4.71 o 
   5  13   2       34.22       35.47      4.05 o 
   6  13   2      108.82      126.55      6.21 o 
   7  13   2        5.11        6.11      3.37 o 
  -8  14   2       96.40       93.58     10.83 o 
  -7  14   2       25.37       18.55      4.13 o 
  -6  14   2       74.01       69.15      6.42 o 
  -5  14   2       73.62       61.81      4.00 o 
  -4  14   2      319.70      301.40     10.30 o 
  -3  14   2       60.64       59.74      4.48 o 
  -2  14   2      211.35      214.86      7.89 o 
  -1  14   2      261.40      236.51      8.10 o 
   0  14   2      174.69      168.69      6.88 o 
   1  14   2      658.56      658.71     16.19 o 
   2  14   2     1293.90     1261.45     25.41 o 
   3  14   2        2.06        2.64      1.90 o 
   4  14   2        2.66        1.46      1.69 o 
   5  14   2        8.83       11.01      2.67 o 
   6  14   2       33.78       33.51      5.36 o 
   7  14   2       18.39       13.69      4.22 o 
  -8  15   2       18.67       13.39      4.09 o 
  -7  15   2       27.74       26.38      4.85 o 
  -6  15   2      216.23      202.69     11.38 o 
  -5  15   2        1.45        0.37      1.75 o 
  -4  15   2      108.19      115.55      5.95 o 
  -3  15   2       84.79       84.18      4.31 o 
  -2  15   2       59.54       51.17      3.38 o 
  -1  15   2       22.03       24.55      5.61 o 
   0  15   2       28.51       29.43      3.45 o 
   1  15   2       24.08       22.84      3.61 o 
   2  15   2     1244.15     1204.94     24.91 o 
   3  15   2      124.24      128.76     11.58 o 
   4  15   2      156.56      171.17      8.33 o 
   5  15   2      168.91      170.62     11.25 o 
   6  15   2       24.81       33.27      9.08 o 
   7  15   2       22.11       27.52      7.34 o 
  -7  16   2        1.99        1.46      4.59 o 
  -6  16   2      145.77      133.89      8.80 o 
  -5  16   2       80.23       79.83      6.61 o 
  -4  16   2      281.68      275.11     13.67 o 
  -3  16   2      172.54      154.40      7.13 o 
  -2  16   2       80.41       85.60      5.38 o 
  -1  16   2      169.73      180.35      8.35 o 
   0  16   2       14.78       21.48      3.27 o 
   1  16   2       36.56       29.22      3.65 o 
   2  16   2        1.62        3.35      2.14 o 
   3  16   2        5.49        9.98      2.77 o 
   4  16   2       25.05       26.80      4.12 o 
   5  16   2      166.31      196.61     10.90 o 
   6  16   2       98.61       98.81      8.55 o 
  -7  17   2       37.40       39.60      5.98 o 
  -6  17   2       52.50       56.92      6.35 o 
  -5  17   2      148.60      147.70      8.98 o 
  -4  17   2      154.10      157.30     13.95 o 
  -3  17   2       24.59       28.43      4.33 o 
  -2  17   2      182.30      176.53      7.78 o 
  -1  17   2       34.45       28.73      3.67 o 
   0  17   2      487.24      510.64     14.26 o 
   1  17   2        2.53        4.50      2.57 o 
   2  17   2      401.63      412.68     12.99 o 
   3  17   2       73.83       70.97      5.81 o 
   4  17   2      216.52      194.57     12.39 o 
   5  17   2      100.48       98.17     11.93 o 
  -6  18   2      399.54      416.74     16.27 o 
  -5  18   2        0.51        0.85      2.42 o 
  -4  18   2       52.14       60.25      6.21 o 
  -3  18   2      195.97      190.10      9.54 o 
  -2  18   2       27.23       33.34      4.67 o 
  -1  18   2      406.51      414.98     14.73 o 
   0  18   2      187.79      178.79      8.16 o 
   1  18   2      250.60      259.61     10.04 o 
   2  18   2        1.72        7.62      3.11 o 
   3  18   2      130.75      133.04      8.82 o 
   4  18   2      202.28      215.41     11.55 o 
   5  18   2        1.20       -2.02      3.67 o 
  -6  19   2        8.39        6.24      4.59 o 
  -5  19   2        0.11        0.31      2.66 o 
  -4  19   2      168.10      171.01      9.95 o 
  -3  19   2        3.83        8.44      4.77 o 
  -2  19   2      239.91      233.22     16.51 o 
  -1  19   2        7.19        8.84      3.05 o 
   0  19   2      451.62      440.37     21.56 o 
   1  19   2      178.47      162.60     11.56 o 
   2  19   2        0.25       -0.13      2.38 o 
   3  19   2      196.90      217.78     11.47 o 
   4  19   2       13.14        5.69      4.59 o 
  -5  20   2      211.77      216.71     15.96 o 
  -4  20   2       16.20       23.30      7.16 o 
  -3  20   2       18.48       26.79      7.34 o 
  -2  20   2        1.42        5.69      4.22 o 
  -1  20   2        0.29       -2.20      2.21 o 
   0  20   2       72.56       79.90      7.12 o 
   1  20   2        8.57       10.04      3.76 o 
   2  20   2       15.14       16.62      4.28 o 
   3  20   2        1.39       -2.47      2.66 o 
  -3  21   2        0.04       -1.47      3.67 o 
  -2  21   2       56.35       68.63     10.64 o 
  -1  21   2        0.78        5.32      4.40 o 
   0  21   2       16.34       19.81      4.46 o 
   1  21   2        9.53        8.67      3.61 o 
   2  21   2       32.27       44.29      6.21 o 
  -1  22   2        1.58       -4.04      4.04 o 
   0  22   2       57.67       56.84      6.74 o 
 -11   1   3       67.80       66.11      6.94 o 
 -10   1   3       34.02       30.42     10.64 o 
  -9   1   3       15.46       19.51      4.13 o 
  -8   1   3      158.58      152.04      4.34 o 
  -7   1   3       14.95       16.09      1.33 o 
  -6   1   3       55.56       56.39      2.12 o 
  -5   1   3      684.16      737.29      7.72 o 
  -4   1   3      382.32      418.65      5.41 o 
  -3   1   3        1.98        2.57      0.40 o 
  -2   1   3       59.95       42.17      0.90 o 
  -1   1   3     1254.97     1248.37      9.43 o 
   0   1   3      413.69      403.76      3.89 o 
   1   1   3       32.97       30.44      1.06 o 
   2   1   3        0.82        1.35      0.46 o 
   3   1   3     3434.36     3626.46     28.90 o 
   4   1   3        4.72        4.31      0.79 o 
   5   1   3      376.78      373.87      6.97 o 
   6   1   3      217.57      208.94      7.90 o 
   7   1   3       25.99       25.25      3.79 o 
   8   1   3       52.42       58.68      4.70 o 
   9   1   3       12.25       12.87      4.86 o 
 -11   2   3        0.04        2.03      3.03 o 
 -10   2   3       69.10       63.64      6.42 o 
  -9   2   3       46.80       51.40      4.55 o 
  -8   2   3      138.13      143.64      4.28 o 
  -7   2   3      449.44      413.53      6.41 o 
  -6   2   3      386.11      410.22      5.99 o 
  -5   2   3      898.22      948.84     10.39 o 
  -4   2   3     3237.61     3415.11     29.12 o 
  -3   2   3       78.03       64.34      1.56 o 
  -2   2   3     3755.86     3875.38     28.01 o 
  -1   2   3       88.93       90.60      1.53 o 
   0   2   3      203.33      199.98      2.89 o 
   1   2   3       69.66       67.25      1.50 o 
   2   2   3        8.40       20.25      1.04 o 
   3   2   3      258.98      270.88      3.86 o 
   4   2   3     1508.54     1451.80     14.13 o 
   5   2   3       64.15       71.70      2.92 o 
   6   2   3       70.48       73.78      3.63 o 
   7   2   3       21.35       20.17      2.93 o 
   8   2   3       20.03       23.21      4.09 o 
   9   2   3      103.38      110.69      8.43 o 
 -11   3   3       51.66       49.79      6.34 o 
 -10   3   3        3.88        0.80      2.42 o 
  -9   3   3       45.94       54.04      4.75 o 
  -8   3   3      327.49      333.52      6.73 o 
  -7   3   3       31.84       35.65      2.23 o 
  -6   3   3      495.53      492.49      6.78 o 
  -5   3   3      629.53      691.28      7.51 o 
  -4   3   3     1835.05     1843.88     21.25 o 
  -3   3   3      459.09      470.79      5.75 o 
  -2   3   3      484.41      444.02      5.25 o 
  -1   3   3     3280.16     3212.81     31.18 o 
   0   3   3     1461.12     1516.92     13.50 o 
   1   3   3      344.58      298.83      4.26 o 
   2   3   3      442.49      469.66      5.23 o 
   3   3   3      399.98      395.00      4.96 o 
   4   3   3       62.97       73.66      2.22 o 
   5   3   3      188.89      180.02      6.15 o 
   6   3   3       16.15       22.85      2.65 o 
   7   3   3       17.03       17.96      2.95 o 
   8   3   3       48.77       59.38      4.90 o 
   9   3   3        0.48        7.70      3.29 o 
 -11   4   3       20.30       32.07      8.17 o 
 -10   4   3        0.99        3.12      2.72 o 
  -9   4   3       44.39       48.55      4.48 o 
  -8   4   3      155.80      147.45      4.77 o 
  -7   4   3      560.12      549.26      8.78 o 
  -6   4   3      310.87      303.10      4.92 o 
  -5   4   3     2690.47     2526.78     31.84 o 
  -4   4   3      646.89      741.96     10.26 o 
  -3   4   3        9.11       11.95      1.21 o 
  -2   4   3      692.64      627.69      6.63 o 
  -1   4   3      276.37      292.93      4.37 o 
   0   4   3      192.19      167.16      3.01 o 
   1   4   3      336.54      292.34      5.07 o 
   2   4   3      483.07      470.05      5.84 o 
   3   4   3      357.39      355.57      5.29 o 
   4   4   3     1103.35     1028.99     13.57 o 
   5   4   3       90.68       93.47      4.05 o 
   6   4   3      507.36      469.30     12.00 o 
   7   4   3      122.09      140.67      6.84 o 
   8   4   3      143.83      147.52      7.33 o 
   9   4   3       86.70      107.44      8.15 o 
 -11   5   3       15.78       20.37      4.60 o 
 -10   5   3       11.63       10.54      3.44 o 
  -9   5   3        1.26        0.82      1.51 o 
  -8   5   3      111.31      107.61      3.89 o 
  -7   5   3        1.20       -0.86      0.86 o 
  -6   5   3      161.81      146.72      5.47 o 
  -5   5   3     3122.84     3191.79     32.33 o 
  -4   5   3      595.35      630.85      9.98 o 
  -3   5   3      384.29      420.36      7.83 o 
  -2   5   3     2024.96     2112.53     27.66 o 
  -1   5   3     1085.43     1031.36     12.23 o 
   0   5   3     1956.11     2002.19     22.01 o 
   1   5   3      852.67      842.95     11.15 o 
   2   5   3       40.93       38.87      2.16 o 
   3   5   3      451.49      432.03      6.56 o 
   4   5   3        7.01        8.52      1.13 o 
   5   5   3     1127.06     1083.67     16.83 o 
   6   5   3        0.32        2.68      1.42 o 
   7   5   3      480.22      459.57     12.88 o 
   8   5   3      336.14      341.98     11.40 o 
   9   5   3       44.92       56.04      6.81 o 
 -10   6   3       82.65       74.04      6.94 o 
  -9   6   3        1.21        3.93      1.81 o 
  -8   6   3       57.74       53.33      2.97 o 
  -7   6   3      588.72      559.15      9.04 o 
  -6   6   3       40.13       53.88      2.50 o 
  -5   6   3        0.38        0.53      1.11 o 
  -4   6   3      728.58      701.29     12.06 o 
  -3   6   3      860.36      914.61     11.78 o 
  -2   6   3      511.80      523.34     11.01 o 
  -1   6   3     1660.20     1712.90     20.97 o 
   0   6   3       51.90       70.49      2.09 o 
   1   6   3     3226.17     3533.27     42.16 o 
   2   6   3      577.48      523.76      9.16 o 
   3   6   3        5.35       11.13      1.51 o 
   4   6   3      926.73      877.78     15.68 o 
   5   6   3        0.47        0.29      1.05 o 
   6   6   3        7.26        6.48      1.85 o 
   7   6   3      132.23      131.04      6.78 o 
   8   6   3       41.93       45.60      4.76 o 
   9   6   3       21.62       31.93      7.34 o 
 -10   7   3        0.00       -0.77      2.38 o 
  -9   7   3       47.47       54.47      4.08 o 
  -8   7   3       24.85       18.69      2.03 o 
  -7   7   3      122.00      129.16      4.05 o 
  -6   7   3      153.15      158.45      4.90 o 
  -5   7   3      528.28      558.83      8.88 o 
  -4   7   3      420.44      431.05      6.12 o 
  -3   7   3      821.78      860.94     13.19 o 
  -2   7   3      789.20      758.55     11.73 o 
  -1   7   3      534.90      545.34     13.11 o 
   0   7   3      372.48      434.87      6.42 o 
   1   7   3        0.38        0.11      0.58 o 
   2   7   3      932.25      931.87     15.76 o 
   3   7   3       25.18       21.94      1.87 o 
   4   7   3      473.42      445.14     10.13 o 
   5   7   3      332.77      324.73      8.73 o 
   6   7   3       85.46       95.14      5.01 o 
   7   7   3       27.31       31.34      3.99 o 
   8   7   3       22.70       27.20      6.32 o 
 -10   8   3       10.30        6.24      4.22 o 
  -9   8   3      232.81      232.82     11.36 o 
  -8   8   3       16.08       20.95      2.46 o 
  -7   8   3      120.04      116.92      4.41 o 
  -6   8   3       12.26       11.40      1.90 o 
  -5   8   3       58.79       59.95      3.31 o 
  -4   8   3       22.46       31.59      1.98 o 
  -3   8   3        1.64       -0.20      0.59 o 
  -2   8   3      111.50      106.05      3.05 o 
  -1   8   3      505.63      488.54      7.89 o 
   0   8   3       30.58       37.78      2.23 o 
   1   8   3      133.08      153.37      4.35 o 
   2   8   3        1.77        1.40      0.87 o 
   3   8   3     1042.94     1028.88     19.86 o 
   4   8   3      379.94      347.47      8.91 o 
   5   8   3        1.90       -0.54      1.54 o 
   6   8   3       45.27       40.72      3.65 o 
   7   8   3      110.23      118.81      6.88 o 
   8   8   3       43.26       43.71      4.90 o 
 -10   9   3       10.34       16.15      6.06 o 
  -9   9   3      112.76      124.91     10.42 o 
  -8   9   3        4.18        7.03      1.88 o 
  -7   9   3       32.68       33.69      2.81 o 
  -6   9   3      116.16      113.75      4.83 o 
  -5   9   3      135.56      128.00      4.73 o 
  -4   9   3      194.25      208.09      4.76 o 
  -3   9   3      411.62      461.94      8.67 o 
  -2   9   3      302.92      301.58      5.94 o 
  -1   9   3        0.00        0.17      0.58 o 
   0   9   3       61.35       69.94      2.29 o 
   1   9   3      126.88      129.54      4.21 o 
   2   9   3      170.61      183.63      5.86 o 
   3   9   3      230.50      218.33      7.48 o 
   4   9   3      102.25       99.86      5.43 o 
   5   9   3      116.90      110.95      7.03 o 
   6   9   3      146.15      147.45      8.21 o 
   7   9   3       14.95       14.84      3.18 o 
   8   9   3        0.31        2.11      2.85 o 
 -10  10   3       13.57       11.25      3.61 o 
  -9  10   3       28.08       21.54      3.70 o 
  -8  10   3      220.15      230.63     11.53 o 
  -7  10   3      252.60      243.49      7.58 o 
  -6  10   3       30.90       22.32      2.88 o 
  -5  10   3      351.26      366.85      9.03 o 
  -4  10   3      176.62      175.27      4.47 o 
  -3  10   3      270.14      253.10      5.65 o 
  -2  10   3      345.65      387.85      7.85 o 
  -1  10   3      345.22      353.96      6.70 o 
   0  10   3      622.33      674.35     14.00 o 
   1  10   3      340.94      369.17      7.96 o 
   2  10   3      520.01      514.84     15.11 o 
   3  10   3      300.20      288.73     11.07 o 
   4  10   3     1314.66     1284.11     24.85 o 
   5  10   3      126.38      107.35      5.35 o 
   6  10   3      252.94      281.31     13.14 o 
   7  10   3       65.03       78.02      5.20 o 
   8  10   3       25.26       22.07      7.34 o 
  -9  11   3        6.04        8.73      4.68 o 
  -8  11   3        4.21        4.61      1.90 o 
  -7  11   3       68.78       72.07      4.44 o 
  -6  11   3       75.75       72.36      4.31 o 
  -5  11   3      151.69      150.81      5.67 o 
  -4  11   3      132.16      126.59      4.76 o 
  -3  11   3       33.53       43.09      2.89 o 
  -2  11   3      680.48      658.98     10.79 o 
  -1  11   3      241.71      220.80      6.63 o 
   0  11   3       38.61       44.19      3.06 o 
   1  11   3      554.64      533.49     12.91 o 
   2  11   3       55.31       48.72      3.97 o 
   3  11   3      923.85      908.90     23.59 o 
   4  11   3       38.98       41.93      4.69 o 
   5  11   3       74.69       78.90      6.20 o 
   6  11   3      244.90      229.46     12.95 o 
   7  11   3      110.66      126.80      6.58 o 
  -9  12   3      100.34      104.48      8.22 o 
  -8  12   3       11.22        9.52      3.08 o 
  -7  12   3      306.30      289.28      9.42 o 
  -6  12   3       83.91       86.86      4.63 o 
  -5  12   3      821.19      795.83     15.04 o 
  -4  12   3      113.37      105.73      4.60 o 
  -3  12   3       19.73       25.19      2.18 o 
  -2  12   3     1352.50     1312.84     20.23 o 
  -1  12   3     1084.10     1109.77     17.61 o 
   0  12   3      424.38      374.04     10.31 o 
   1  12   3      109.40      125.11      5.90 o 
   2  12   3      411.24      363.40     10.82 o 
   3  12   3      289.89      312.47     12.12 o 
   4  12   3       94.27       98.70      9.17 o 
   5  12   3       61.33       56.23      4.36 o 
   6  12   3        3.04        4.21      1.95 o 
   7  12   3       85.46       88.76      6.69 o 
  -9  13   3       15.36       14.01      3.87 o 
  -8  13   3      197.91      211.27     10.83 o 
  -7  13   3       45.81       41.94      5.24 o 
  -6  13   3        0.36       -0.44      1.33 o 
  -5  13   3      172.45      160.11      5.92 o 
  -4  13   3      296.79      291.10      7.89 o 
  -3  13   3       16.76       15.61      1.92 o 
  -2  13   3       77.02       87.51      3.81 o 
  -1  13   3     1778.32     1745.16     25.93 o 
   0  13   3       36.14       35.83      3.47 o 
   1  13   3      986.17      942.29     20.02 o 
   2  13   3      212.24      187.00      7.72 o 
   3  13   3       63.93       53.14      4.69 o 
   4  13   3       10.50        5.37      4.77 o 
   5  13   3       25.61       24.08      3.72 o 
   6  13   3       18.05       26.35      3.48 o 
   7  13   3      212.99      246.12     12.71 o 
  -8  14   3       14.87       20.16      5.05 o 
  -7  14   3      140.21      109.01      7.89 o 
  -6  14   3       23.20       22.76      2.87 o 
  -5  14   3      392.34      357.92      9.40 o 
  -4  14   3        8.15        5.02      1.94 o 
  -3  14   3      600.53      613.53     12.14 o 
  -2  14   3       50.80       53.50      3.24 o 
  -1  14   3      222.61      236.82      8.22 o 
   0  14   3      416.71      419.58     17.54 o 
   1  14   3      162.59      154.71      6.97 o 
   2  14   3       53.48       52.69      9.48 o 
   3  14   3       22.33       23.78      3.65 o 
   4  14   3      439.62      412.20     15.44 o 
   5  14   3        2.30        6.80      3.16 o 
   6  14   3      113.02      121.58      7.58 o 
  -8  15   3        0.02        2.20      2.72 o 
  -7  15   3        0.02       -1.83      2.08 o 
  -6  15   3        4.49        7.29      2.72 o 
  -5  15   3       21.72       19.27      2.75 o 
  -4  15   3        1.10        1.20      1.64 o 
  -3  15   3       22.06       37.29      3.71 o 
  -2  15   3      334.20      345.71      8.55 o 
  -1  15   3       66.69       61.48      4.55 o 
   0  15   3      357.23      334.36     20.84 o 
   1  15   3        3.84       -0.42      1.62 o 
   2  15   3        0.01        2.35      1.87 o 
   3  15   3      287.09      294.99     10.83 o 
   4  15   3      143.06      131.89      8.51 o 
   5  15   3      570.10      598.98     38.90 o 
   6  15   3        0.41        2.02      4.22 o 
  -8  16   3        2.27        4.35      3.21 o 
  -7  16   3       55.36       63.23     15.32 o 
  -6  16   3       36.73       28.78      5.60 o 
  -5  16   3        4.13        6.20      2.69 o 
  -4  16   3        0.24       -0.56      1.63 o 
  -3  16   3      102.00      108.04      6.02 o 
  -2  16   3      221.02      228.98     15.22 o 
  -1  16   3      291.75      307.04     10.16 o 
   0  16   3       44.01       41.75      4.26 o 
   1  16   3       19.73       19.62      3.26 o 
   2  16   3      214.10      200.10      8.75 o 
   3  16   3       30.12       27.18      4.02 o 
   4  16   3        3.51        5.74      4.04 o 
   5  16   3       71.58       91.01     11.56 o 
  -7  17   3       65.13       63.69      6.99 o 
  -6  17   3      163.64      133.66      8.87 o 
  -5  17   3        1.11        1.93      5.23 o 
  -4  17   3       47.56       56.32      4.92 o 
  -3  17   3      132.67      149.75     15.96 o 
  -2  17   3       42.46       52.50      6.45 o 
  -1  17   3       41.53       42.03      4.27 o 
   0  17   3      227.93      223.10     16.92 o 
   1  17   3        0.44        2.22      2.03 o 
   2  17   3       37.91       39.56      4.64 o 
   3  17   3        0.13       -0.99      2.37 o 
   4  17   3        1.23       -1.15      2.79 o 
   5  17   3       28.28       17.47      4.77 o 
  -6  18   3        4.06        9.36      3.31 o 
  -5  18   3      185.28      154.82      9.45 o 
  -4  18   3       37.07       41.98      6.70 o 
  -3  18   3       57.31       61.61      7.14 o 
  -2  18   3       60.78       60.20      7.05 o 
  -1  18   3       11.30        9.61      2.82 o 
   0  18   3       85.17       84.08      6.02 o 
   1  18   3       38.74       46.29      4.90 o 
   2  18   3      150.48      155.31      9.61 o 
   3  18   3      150.97      141.02      9.56 o 
   4  18   3       60.49       71.85      7.72 o 
  -6  19   3       42.62       57.98      9.36 o 
  -5  19   3       23.07       24.51      8.62 o 
  -4  19   3        0.23       -0.37      3.85 o 
  -3  19   3       15.93       16.70      5.87 o 
  -2  19   3       95.78       95.97     11.38 o 
  -1  19   3      122.89      136.60      7.57 o 
   0  19   3       32.49       27.47      4.80 o 
   1  19   3      251.42      255.26     12.18 o 
   2  19   3       25.10       26.00      4.98 o 
   3  19   3       64.47       58.54      8.62 o 
   4  19   3        3.23       -0.18      4.59 o 
  -4  20   3        0.36        2.94      4.22 o 
  -3  20   3      206.65      178.54     15.96 o 
  -2  20   3      106.51       91.01     11.74 o 
  -1  20   3       33.89       45.14      8.99 o 
   0  20   3      113.68      113.88     14.77 o 
   1  20   3      271.91      279.21     17.25 o 
   2  20   3      282.89      336.15     22.85 o 
   3  20   3        1.67        3.44      3.37 o 
  -2  21   3      132.25      160.01     15.41 o 
  -1  21   3      122.70      142.76     14.86 o 
   0  21   3       10.09        8.27      4.50 o 
   1  21   3      345.32      391.01     43.21 o 
 -11   0   4       44.01       63.12      9.91 o 
 -10   0   4        7.74        7.16      4.77 o 
  -9   0   4      116.06      119.24      8.67 o 
  -8   0   4      182.70      180.89      6.53 o 
  -7   0   4     1040.65     1054.46     17.44 o 
  -6   0   4        1.89        4.94      1.11 o 
  -5   0   4      809.70      767.16     11.23 o 
  -4   0   4      201.81      231.39      4.82 o 
  -3   0   4        0.22       -0.10      0.50 o 
  -2   0   4     3881.51     3845.16     39.90 o 
  -1   0   4      955.75     1078.73     14.13 o 
   0   0   4      427.20      323.80      5.12 o 
   1   0   4     4333.46     4492.45     43.67 o 
   2   0   4      416.47      443.77      7.51 o 
   3   0   4      521.17      519.76     10.65 o 
   4   0   4       27.05       22.62      2.65 o 
   5   0   4       42.42       44.42      3.69 o 
   6   0   4       83.79       83.45      5.90 o 
   7   0   4      699.49      669.39     29.91 o 
   8   0   4      128.03      117.99     12.48 o 
 -11   1   4        4.89        5.58      3.26 o 
 -10   1   4       51.61       54.35      9.63 o 
  -9   1   4        6.45        6.14      2.16 o 
  -8   1   4      179.67      179.58      4.89 o 
  -7   1   4      269.56      277.94      5.48 o 
  -6   1   4      881.66      828.88      8.15 o 
  -5   1   4      102.04       83.77      2.94 o 
  -4   1   4      185.97      211.88      2.88 o 
  -3   1   4      908.97      952.18      9.96 o 
  -2   1   4       50.93       55.22      1.11 o 
  -1   1   4     1744.06     1790.84     18.24 o 
   0   1   4       26.73       26.52      0.90 o 
   1   1   4     1153.19     1126.81      9.70 o 
   2   1   4      111.16      103.90      2.28 o 
   3   1   4      442.97      399.21      5.40 o 
   4   1   4      763.14      721.24     10.86 o 
   5   1   4        1.82        1.27      0.89 o 
   6   1   4       15.80       21.61      3.03 o 
   7   1   4       23.63       38.50      5.44 o 
   8   1   4       18.61       33.06      5.44 o 
 -11   2   4       10.96       15.78      4.28 o 
 -10   2   4        0.92        5.41      2.98 o 
  -9   2   4       29.69       33.00      2.94 o 
  -8   2   4       13.39       13.67      1.99 o 
  -7   2   4       27.83       27.14      1.82 o 
  -6   2   4       90.39       99.67      2.68 o 
  -5   2   4       19.60       21.18      1.51 o 
  -4   2   4     1140.13     1221.21     13.65 o 
  -3   2   4        6.48        8.35      0.53 o 
  -2   2   4     1569.94     1568.33     14.08 o 
  -1   2   4      219.55      261.48      3.11 o 
   0   2   4      116.14      102.88      2.38 o 
   1   2   4      549.42      676.05      7.53 o 
   2   2   4      331.92      357.44      4.96 o 
   3   2   4      367.46      358.56      5.62 o 
   4   2   4      993.12      931.62     13.07 o 
   5   2   4      271.42      260.43      5.96 o 
   6   2   4      548.04      522.24     13.56 o 
   7   2   4      113.40      125.77      6.68 o 
   8   2   4       31.67       35.56      5.58 o 
 -11   3   4        1.39       -1.56      2.85 o 
 -10   3   4        1.78       -1.10      2.21 o 
  -9   3   4       15.61       15.08      2.16 o 
  -8   3   4      255.12      250.53      9.41 o 
  -7   3   4      354.54      358.62      8.03 o 
  -6   3   4       72.17       73.82      2.71 o 
  -5   3   4      660.12      706.44      9.34 o 
  -4   3   4      335.41      360.02      5.81 o 
  -3   3   4     2300.76     2344.47     19.25 o 
  -2   3   4      256.56      250.08      3.59 o 
  -1   3   4       17.91       30.87      1.32 o 
   0   3   4     1809.96     1916.58     16.15 o 
   1   3   4      970.89     1076.53     10.71 o 
   2   3   4      247.96      246.00      4.25 o 
   3   3   4       40.32       36.11      1.84 o 
   4   3   4      362.12      366.22      7.98 o 
   5   3   4      946.69      891.92     15.01 o 
   6   3   4      151.07      139.05      6.61 o 
   7   3   4       10.13       12.63      2.78 o 
   8   3   4       46.76       42.78      5.89 o 
 -11   4   4       12.13       10.68      3.79 o 
 -10   4   4        1.29       -1.57      2.16 o 
  -9   4   4        0.00        0.37      1.31 o 
  -8   4   4        5.16        4.90      1.33 o 
  -7   4   4       23.57       24.04      1.99 o 
  -6   4   4      234.88      240.62      5.02 o 
  -5   4   4      348.07      368.97      6.71 o 
  -4   4   4      602.10      627.87      7.99 o 
  -3   4   4       24.79       27.19      1.13 o 
  -2   4   4     1326.31     1406.34     16.16 o 
  -1   4   4     1798.89     1929.63     21.33 o 
   0   4   4      781.35      806.42      8.31 o 
   1   4   4      642.91      753.67      8.29 o 
   2   4   4      272.24      293.83      4.38 o 
   3   4   4      220.39      210.94      5.20 o 
   4   4   4        6.58        3.00      1.27 o 
   5   4   4      116.97      110.67      4.68 o 
   6   4   4       32.19       25.33      3.39 o 
   7   4   4       40.66       43.02      4.45 o 
   8   4   4       12.55       13.68      3.07 o 
 -11   5   4        1.39        4.99      3.37 o 
 -10   5   4        1.08       -0.02      2.46 o 
  -9   5   4        0.86       -0.13      1.40 o 
  -8   5   4        1.01        1.12      1.12 o 
  -7   5   4       22.37       27.57      2.11 o 
  -6   5   4       32.74       31.84      2.25 o 
  -5   5   4      617.41      588.68      9.30 o 
  -4   5   4      223.27      232.01      5.29 o 
  -3   5   4      618.59      623.89      7.49 o 
  -2   5   4      248.28      329.58      5.62 o 
  -1   5   4      119.74      142.40      3.36 o 
   0   5   4       94.63       97.74      2.01 o 
   1   5   4        0.15        1.10      0.55 o 
   2   5   4        0.05        1.43      0.68 o 
   3   5   4       11.28       10.59      1.46 o 
   4   5   4      633.97      636.39     14.17 o 
   5   5   4      241.76      248.14      6.95 o 
   6   5   4       43.54       51.24      4.72 o 
   7   5   4        0.01        1.57      2.01 o 
   8   5   4        9.87       11.52      3.12 o 
 -11   6   4        0.12        0.83      2.98 o 
 -10   6   4        9.36        9.79      3.52 o 
  -9   6   4        0.30       -0.82      1.57 o 
  -8   6   4       63.88       55.28      3.81 o 
  -7   6   4      466.89      433.29      7.75 o 
  -6   6   4      185.33      180.76      7.28 o 
  -5   6   4      788.99      807.24     11.79 o 
  -4   6   4      337.00      333.76      8.88 o 
  -3   6   4      466.96      459.83      6.79 o 
  -2   6   4     3080.25     3103.65     36.37 o 
  -1   6   4        1.31        4.52      0.81 o 
   0   6   4       35.51       30.59      1.64 o 
   1   6   4       94.64       80.80      3.01 o 
   2   6   4        4.39       10.19      1.16 o 
   3   6   4      268.57      261.40      8.62 o 
   4   6   4      184.95      170.11      5.51 o 
   5   6   4      638.70      604.37     15.36 o 
   6   6   4       26.84       19.56      3.21 o 
   7   6   4      286.95      304.35     10.79 o 
   8   6   4       18.20       24.35      3.91 o 
 -10   7   4       42.52       45.40      5.93 o 
  -9   7   4      130.73      126.13      5.41 o 
  -8   7   4      461.71      431.42      8.23 o 
  -7   7   4       76.97       70.11      3.15 o 
  -6   7   4      296.52      293.36      6.47 o 
  -5   7   4      377.52      371.87      7.76 o 
  -4   7   4       11.51       13.37      1.67 o 
  -3   7   4     1380.23     1337.90     19.14 o 
  -2   7   4      223.73      231.62      4.74 o 
  -1   7   4      386.96      398.49      8.23 o 
   0   7   4      271.57      316.25      5.22 o 
   1   7   4      639.63      691.34     11.22 o 
   2   7   4      209.80      197.13      7.20 o 
   3   7   4     2156.33     2093.39     43.89 o 
   4   7   4       63.14       50.23      5.19 o 
   5   7   4       85.25       82.06      7.51 o 
   6   7   4      143.69      145.11      6.46 o 
   7   7   4       13.05       13.01      3.33 o 
   8   7   4       16.48       20.46      3.77 o 
 -10   8   4       12.39        8.10      3.34 o 
  -9   8   4      305.40      300.59     11.37 o 
  -8   8   4      254.12      252.17      6.15 o 
  -7   8   4       17.10       11.54      2.05 o 
  -6   8   4      352.67      368.60     10.99 o 
  -5   8   4      247.49      214.61      6.75 o 
  -4   8   4       22.24       29.24      2.57 o 
  -3   8   4       65.20       65.80      2.48 o 
  -2   8   4      492.27      466.39      7.82 o 
  -1   8   4       16.40       25.97      1.60 o 
   0   8   4     1603.61     1625.73     19.21 o 
   1   8   4      881.17      840.63     12.19 o 
   2   8   4      393.82      413.20     13.20 o 
   3   8   4        8.42        7.13      2.51 o 
   4   8   4      162.05      146.69     11.35 o 
   5   8   4      211.98      221.63      7.61 o 
   6   8   4       30.55       34.68      3.62 o 
   7   8   4       93.30       93.60      6.56 o 
   8   8   4        0.47        0.22      4.40 o 
 -10   9   4        4.77        2.78      3.85 o 
  -9   9   4       16.25       17.42      2.91 o 
  -8   9   4      289.43      276.69      6.99 o 
  -7   9   4      463.21      455.06      9.88 o 
  -6   9   4      650.28      599.75     12.39 o 
  -5   9   4      406.09      374.58      8.98 o 
  -4   9   4      175.57      165.08      5.25 o 
  -3   9   4       18.40       12.97      1.35 o 
  -2   9   4        9.45        6.55      1.07 o 
  -1   9   4      209.99      175.71      4.17 o 
   0   9   4       20.03       34.17      2.35 o 
   1   9   4       73.99       66.14      3.49 o 
   2   9   4       46.49       29.63      3.89 o 
   3   9   4        1.55       -0.55      1.49 o 
   4   9   4     1217.84     1153.02     43.09 o 
   5   9   4        8.17        6.55      1.96 o 
   6   9   4      102.57      108.93      5.85 o 
   7   9   4        6.10       11.73      3.11 o 
 -10  10   4        0.06       -2.02      3.67 o 
  -9  10   4        0.08       -0.54      1.70 o 
  -8  10   4      124.58      117.37      4.73 o 
  -7  10   4       87.08       89.54      4.33 o 
  -6  10   4        0.04       -0.55      1.18 o 
  -5  10   4       32.64       28.57      2.68 o 
  -4  10   4      769.85      726.96     13.53 o 
  -3  10   4      291.69      323.62      7.07 o 
  -2  10   4     1563.99     1557.97     22.67 o 
  -1  10   4        5.99        6.64      1.17 o 
   0  10   4      895.99      908.27     18.26 o 
   1  10   4      617.09      586.28     19.81 o 
   2  10   4       26.55       26.80      3.81 o 
   3  10   4     1285.31     1184.83     28.95 o 
   4  10   4       44.03       46.55      5.33 o 
   5  10   4       17.97       18.73      3.33 o 
   6  10   4        2.60        1.08      2.44 o 
   7  10   4       77.07       70.71      5.29 o 
 -10  11   4       41.74       32.66      7.89 o 
  -9  11   4        0.00       -1.06      1.80 o 
  -8  11   4       35.80       40.03      3.52 o 
  -7  11   4       33.82       27.41      3.06 o 
  -6  11   4      185.74      149.64      6.46 o 
  -5  11   4       31.99       30.98      2.92 o 
  -4  11   4      338.81      313.71      9.25 o 
  -3  11   4      742.25      735.14     14.98 o 
  -2  11   4       20.68       22.88      1.99 o 
  -1  11   4      327.46      334.77      7.19 o 
   0  11   4        8.69       14.60      2.45 o 
   1  11   4        4.83        4.80      1.75 o 
   2  11   4       13.38        9.97      2.47 o 
   3  11   4       25.41       21.59      3.83 o 
   4  11   4      158.31      146.88      8.87 o 
   5  11   4       47.53       40.35      4.63 o 
   6  11   4        3.62        2.43      2.40 o 
   7  11   4       95.90       99.67      7.22 o 
  -9  12   4        5.84        2.48      2.79 o 
  -8  12   4        0.40        0.15      2.09 o 
  -7  12   4       77.85       68.24      4.42 o 
  -6  12   4       40.09       35.90      3.27 o 
  -5  12   4       70.45       62.17      3.84 o 
  -4  12   4        1.25        1.22      1.38 o 
  -3  12   4      111.54      102.49      5.01 o 
  -2  12   4      239.36      250.43      6.33 o 
  -1  12   4        1.82        1.49      1.42 o 
   0  12   4       10.45        6.96      2.01 o 
   1  12   4      277.37      261.48      8.88 o 
   2  12   4        7.28        8.14      2.24 o 
   3  12   4       78.40       84.84      6.79 o 
   4  12   4      189.74      177.65      9.78 o 
   5  12   4        8.25        8.22      2.74 o 
   6  12   4      161.15      169.89      8.90 o 
   7  12   4        5.85        8.99      4.28 o 
  -9  13   4       12.90        5.77      3.26 o 
  -8  13   4        2.64        7.92      3.00 o 
  -7  13   4        1.13       -0.01      1.58 o 
  -6  13   4       16.99       11.34      2.24 o 
  -5  13   4       53.46       57.17      4.50 o 
  -4  13   4      295.55      287.05      9.17 o 
  -3  13   4       89.38       84.72      5.13 o 
  -2  13   4      270.17      249.16      6.57 o 
  -1  13   4        3.78        3.67      1.77 o 
   0  13   4       85.06       68.93      4.58 o 
   1  13   4       96.73       96.79      7.76 o 
   2  13   4      311.26      299.17     10.24 o 
   3  13   4       17.74       15.91      3.15 o 
   4  13   4        0.76        1.62      2.46 o 
   5  13   4       14.52       13.13      3.66 o 
   6  13   4        0.11        3.61      3.21 o 
  -8  14   4        0.04        0.09      3.12 o 
  -7  14   4       32.61       37.96      4.61 o 
  -6  14   4       21.83       18.08      3.66 o 
  -5  14   4       26.71       27.82      3.06 o 
  -4  14   4      173.62      165.42      7.01 o 
  -3  14   4       98.54      100.16      6.19 o 
  -2  14   4       74.66       82.67      8.67 o 
  -1  14   4      300.40      285.53      9.28 o 
   0  14   4       28.23       36.37      4.45 o 
   1  14   4        0.35        1.74      1.78 o 
   2  14   4        2.22        1.58      1.70 o 
   3  14   4        1.58       -0.97      1.76 o 
   4  14   4       40.18       35.71      5.33 o 
   5  14   4        4.06        0.54      2.28 o 
   6  14   4       75.24       66.55      7.89 o 
  -8  15   4       30.99       46.74      6.16 o 
  -7  15   4        5.41       -1.11      2.25 o 
  -6  15   4      266.68      253.41      8.29 o 
  -5  15   4      261.86      244.92     11.37 o 
  -4  15   4      126.49      134.66      6.57 o 
  -3  15   4       56.14       59.13      8.81 o 
  -2  15   4       69.75       65.40      4.64 o 
  -1  15   4        2.02        2.45      1.76 o 
   0  15   4       16.72       25.59      3.51 o 
   1  15   4      138.53      132.09     12.58 o 
   2  15   4       37.17       36.80      4.35 o 
   3  15   4      132.05      148.50      9.37 o 
   4  15   4      224.57      219.52     11.72 o 
   5  15   4       18.37       16.40      3.79 o 
  -8  16   4       10.24       11.01      3.63 o 
  -7  16   4        8.52        8.70      4.95 o 
  -6  16   4       95.72      100.88      6.24 o 
  -5  16   4      130.50      149.46      6.38 o 
  -4  16   4       10.80       13.10      2.80 o 
  -3  16   4      242.61      229.05     11.73 o 
  -2  16   4      852.19      801.09     24.59 o 
  -1  16   4        0.45        1.26      1.89 o 
   0  16   4     1063.36     1081.69     23.38 o 
   1  16   4      203.00      183.82      8.45 o 
   2  16   4      428.77      418.89     15.60 o 
   3  16   4      206.94      218.15     29.45 o 
   4  16   4       18.91       20.64      8.26 o 
   5  16   4       67.97       53.81      6.99 o 
  -7  17   4       21.33       18.93      4.41 o 
  -6  17   4       67.46       57.04      6.34 o 
  -5  17   4       30.17       41.78      4.30 o 
  -4  17   4       81.98       66.93      7.21 o 
  -3  17   4       72.44       86.66      8.07 o 
  -2  17   4       85.73       77.84      9.27 o 
  -1  17   4       70.43       73.01      5.42 o 
   0  17   4        1.69        1.51      2.33 o 
   1  17   4      319.36      380.97     14.78 o 
   2  17   4      155.62      182.58     10.36 o 
   3  17   4      198.31      215.46     11.68 o 
   4  17   4       20.16       24.76      5.32 o 
  -6  18   4       24.81       26.51      4.93 o 
  -5  18   4        2.89        0.73      3.49 o 
  -4  18   4       98.95       94.50     11.56 o 
  -3  18   4       38.25       25.69      7.16 o 
  -2  18   4       33.76       30.46      7.89 o 
  -1  18   4       11.24       16.70      5.87 o 
   0  18   4      416.67      433.92     15.90 o 
   1  18   4      163.62      146.60     14.40 o 
   2  18   4       92.91       83.47      7.58 o 
   3  18   4       18.13       18.19      4.78 o 
   4  18   4       52.01       54.87     10.64 o 
  -5  19   4       12.11       15.05      6.24 o 
  -4  19   4       45.92       50.46      9.54 o 
  -3  19   4       38.63       37.43      8.44 o 
  -2  19   4       52.53       46.61      9.17 o 
  -1  19   4      190.64      202.03     16.51 o 
   0  19   4       11.38       14.00      3.95 o 
   1  19   4        1.14       -1.74      2.47 o 
   2  19   4        3.85        2.87      3.16 o 
   3  19   4       11.93       11.29      4.28 o 
  -3  20   4        6.49        7.16      5.69 o 
  -2  20   4      136.14      142.21     14.68 o 
  -1  20   4        0.47       -1.65      4.04 o 
   0  20   4        0.77        6.06      5.14 o 
   1  20   4       14.22       18.45      5.41 o 
   2  20   4       28.67       25.07      5.30 o 
 -11   1   5       33.15       27.62      5.23 o 
 -10   1   5       76.30       82.70      5.14 o 
  -9   1   5      160.12      145.25      7.95 o 
  -8   1   5       65.97       66.44      3.45 o 
  -7   1   5        2.66        2.23      1.06 o 
  -6   1   5       24.91       25.69      1.48 o 
  -5   1   5       75.54       79.25      1.69 o 
  -4   1   5      545.54      551.46      5.97 o 
  -3   1   5     3506.58     3650.03     33.21 o 
  -2   1   5     2226.15     2393.96     21.11 o 
  -1   1   5        1.36        6.18      0.99 o 
   0   1   5       21.64       14.63      0.86 o 
   1   1   5      664.02      721.13      7.32 o 
   2   1   5       17.92       18.37      1.15 o 
   3   1   5      468.23      494.39      9.95 o 
   4   1   5      121.34       89.76      6.98 o 
   5   1   5      176.65      174.58      9.65 o 
   6   1   5       11.49       10.13      3.42 o 
   7   1   5        0.27        1.55      2.42 o 
   8   1   5        2.31        0.71      2.87 o 
 -11   2   5       21.05       25.15      6.88 o 
 -10   2   5       44.56       42.56      3.78 o 
  -9   2   5       53.05       56.48      3.61 o 
  -8   2   5       86.37       94.47      4.94 o 
  -7   2   5       15.71       14.78      1.41 o 
  -6   2   5       57.91       56.90      2.19 o 
  -5   2   5       16.49       18.39      1.47 o 
  -4   2   5        0.20        2.84      0.42 o 
  -3   2   5      707.32      723.27      6.73 o 
  -2   2   5       34.77       25.50      1.09 o 
  -1   2   5       30.50       37.44      1.64 o 
   0   2   5       44.38       54.27      1.54 o 
   1   2   5       90.40       90.61      2.78 o 
   2   2   5      178.11      178.31      3.29 o 
   3   2   5        1.53        1.73      1.16 o 
   4   2   5       40.39       34.59      3.47 o 
   5   2   5      193.23      174.22     15.05 o 
   6   2   5       45.79       39.72      5.62 o 
   7   2   5       17.88       18.59      4.26 o 
   8   2   5       11.72       16.74      4.44 o 
 -11   3   5       74.66       79.18      7.79 o 
 -10   3   5        7.81       11.68      2.67 o 
  -9   3   5        0.72       -0.11      1.37 o 
  -8   3   5       14.27       17.78      2.15 o 
  -7   3   5        3.23        1.70      0.96 o 
  -6   3   5       25.32       20.57      1.52 o 
  -5   3   5      155.80      157.48      3.59 o 
  -4   3   5       80.99       85.99      2.55 o 
  -3   3   5     1598.49     1619.24     14.78 o 
  -2   3   5     2356.25     2456.51     23.07 o 
  -1   3   5     1090.04     1066.02     10.42 o 
   0   3   5      656.83      634.56      6.92 o 
   1   3   5       59.45       51.89      1.83 o 
   2   3   5      943.52      907.64     13.82 o 
   3   3   5       39.38       38.27      3.00 o 
   4   3   5     1105.10     1035.67     17.30 o 
   5   3   5      116.04      112.43      7.98 o 
   6   3   5      402.42      371.84     15.11 o 
   7   3   5       97.57      104.18      8.61 o 
   8   3   5       11.17       12.29      5.69 o 
 -11   4   5        3.70        4.25      4.95 o 
 -10   4   5        7.92        2.98      2.09 o 
  -9   4   5      158.31      144.64      5.87 o 
  -8   4   5      245.66      251.57      8.14 o 
  -7   4   5       50.10       45.22      2.48 o 
  -6   4   5     1699.00     1685.35     21.20 o 
  -5   4   5        0.96        1.59      0.81 o 
  -4   4   5      504.69      498.18      7.45 o 
  -3   4   5      150.75      142.11      2.92 o 
  -2   4   5      431.73      445.59      5.76 o 
  -1   4   5      234.93      316.31      4.54 o 
   0   4   5       75.03       73.76      1.62 o 
   1   4   5      345.02      320.35      4.32 o 
   2   4   5        7.12       10.46      1.41 o 
   3   4   5     1718.82     1562.27     26.93 o 
   4   4   5      217.95      209.49      7.34 o 
   5   4   5       50.01       60.37      9.82 o 
   6   4   5      313.52      337.84     14.37 o 
   7   4   5        6.80       16.87      4.20 o 
 -11   5   5       14.98       12.11      4.02 o 
 -10   5   5       77.49       77.51      6.36 o 
  -9   5   5      135.47      135.72      5.32 o 
  -8   5   5        8.64        6.89      1.50 o 
  -7   5   5      941.03      948.67     16.62 o 
  -6   5   5      366.66      332.99      6.87 o 
  -5   5   5     1430.80     1392.87     17.87 o 
  -4   5   5      639.88      662.23      9.41 o 
  -3   5   5      909.40      874.79     12.52 o 
  -2   5   5     1020.91      989.32     12.35 o 
  -1   5   5      321.50      336.76      5.44 o 
   0   5   5     2415.25     2383.73     22.99 o 
   1   5   5       31.79       27.74      1.28 o 
   2   5   5      137.85      124.95      3.77 o 
   3   5   5      401.82      394.99     10.09 o 
   4   5   5      259.66      227.11      7.72 o 
   5   5   5       23.62       15.45      3.97 o 
   6   5   5      170.48      161.52     10.11 o 
   7   5   5       85.56       91.37      8.28 o 
 -11   6   5       63.99       73.76      7.66 o 
 -10   6   5       10.19        9.84      2.97 o 
  -9   6   5        6.36        6.15      1.82 o 
  -8   6   5      132.47      132.17      4.35 o 
  -7   6   5      938.03      891.26     13.76 o 
  -6   6   5       94.76      100.19      3.71 o 
  -5   6   5      152.81      149.14      5.07 o 
  -4   6   5       83.50       87.41      4.13 o 
  -3   6   5      149.08      162.51      3.61 o 
  -2   6   5      358.39      335.86      6.72 o 
  -1   6   5     1026.04     1111.85     13.76 o 
   0   6   5      217.37      214.47      3.79 o 
   1   6   5      153.80      142.11      3.68 o 
   2   6   5       48.97       49.04      2.62 o 
   3   6   5     1470.19     1475.68     24.60 o 
   4   6   5       22.46       21.48      3.41 o 
   5   6   5       19.91       17.16      3.21 o 
   6   6   5        5.00       10.01      3.47 o 
   7   6   5       17.06       13.16      7.98 o 
 -10   7   5        0.66        1.19      2.85 o 
  -9   7   5      208.50      190.35      6.25 o 
  -8   7   5        0.06        0.27      1.17 o 
  -7   7   5       20.90       22.03      2.28 o 
  -6   7   5       88.81       76.98      3.69 o 
  -5   7   5      219.26      225.13      5.90 o 
  -4   7   5       10.90       10.80      1.53 o 
  -3   7   5      268.91      245.65      4.77 o 
  -2   7   5        7.79        4.85      0.97 o 
  -1   7   5     1419.82     1433.65     18.62 o 
   0   7   5      135.31      150.34      2.93 o 
   1   7   5       37.84       41.85      2.22 o 
   2   7   5      157.93      154.68      5.76 o 
   3   7   5      471.81      469.22     11.94 o 
   4   7   5      441.27      419.24     12.72 o 
   5   7   5      117.91      119.49      9.00 o 
   6   7   5        4.92        3.72      2.38 o 
   7   7   5       22.24       24.44      4.88 o 
 -10   8   5        1.73        2.59      2.72 o 
  -9   8   5       50.58       50.98      3.92 o 
  -8   8   5       34.34       30.87      2.73 o 
  -7   8   5      258.70      238.52      7.39 o 
  -6   8   5      127.16      120.39      4.62 o 
  -5   8   5        0.96        3.13      1.80 o 
  -4   8   5        4.19        5.76      1.39 o 
  -3   8   5      192.74      181.84      4.68 o 
  -2   8   5      113.43      121.87      3.47 o 
  -1   8   5       34.18       34.96      1.91 o 
   0   8   5       35.98       38.31      2.34 o 
   1   8   5      123.40      118.06      6.50 o 
   2   8   5      489.41      437.88     14.34 o 
   3   8   5       31.28       18.09      3.11 o 
   4   8   5        2.50        2.04      1.91 o 
   5   8   5      178.29      159.98     13.93 o 
   6   8   5        3.16        2.49      2.20 o 
   7   8   5        1.60        2.60      3.00 o 
 -10   9   5        0.25       -0.90      2.66 o 
  -9   9   5        1.30        2.03      1.69 o 
  -8   9   5       13.90       10.18      1.86 o 
  -7   9   5      193.72      187.44      8.01 o 
  -6   9   5       59.86       61.43      3.52 o 
  -5   9   5      119.04      103.05      4.54 o 
  -4   9   5       44.50       35.58      2.76 o 
  -3   9   5      109.61      108.52      4.08 o 
  -2   9   5      122.05      119.06      3.85 o 
  -1   9   5       28.32       31.54      2.03 o 
   0   9   5      519.78      456.94     12.75 o 
   1   9   5      112.01      110.29      6.87 o 
   2   9   5      168.94      143.95     12.48 o 
   3   9   5       51.51       52.93      5.54 o 
   4   9   5      299.57      263.94     12.77 o 
   5   9   5       39.64       42.78      4.85 o 
   6   9   5      242.73      235.64     15.45 o 
   7   9   5       67.75       83.49     12.48 o 
 -10  10   5        8.62       14.65      4.22 o 
  -9  10   5       12.86        6.98      2.51 o 
  -8  10   5        0.79       -0.51      1.46 o 
  -7  10   5        3.21        2.57      1.48 o 
  -6  10   5      178.72      169.06      5.67 o 
  -5  10   5       63.38       65.71      3.80 o 
  -4  10   5      447.59      434.04     14.69 o 
  -3  10   5      119.99      130.92      5.29 o 
  -2  10   5      307.47      295.48      6.75 o 
  -1  10   5       84.05       77.89      4.87 o 
   0  10   5      138.77      150.81      7.83 o 
   1  10   5      158.46      169.25      8.37 o 
   2  10   5      379.66      334.64     10.54 o 
   3  10   5       65.27       77.19      6.45 o 
   4  10   5      325.10      286.73     10.68 o 
   5  10   5        0.11        1.09      2.51 o 
   6  10   5       42.22       46.37      5.36 o 
  -9  11   5       67.18       63.81      5.32 o 
  -8  11   5        1.51       -0.05      1.60 o 
  -7  11   5      107.14      103.73      4.87 o 
  -6  11   5       23.69       20.26      2.68 o 
  -5  11   5      109.23      109.87      4.91 o 
  -4  11   5      151.32      135.03      5.90 o 
  -3  11   5      982.38      962.22     31.10 o 
  -2  11   5      757.22      706.20     12.45 o 
  -1  11   5        6.27        9.58      2.07 o 
   0  11   5       89.06       66.75      4.43 o 
   1  11   5      431.82      413.39     11.68 o 
   2  11   5      339.14      320.00     10.57 o 
   3  11   5        6.72        4.68      2.53 o 
   4  11   5        3.22       -0.70      1.67 o 
   5  11   5       47.41       45.15      5.15 o 
   6  11   5      164.81      174.87     12.15 o 
  -9  12   5      117.35      128.70      7.19 o 
  -8  12   5       38.87       48.48      4.67 o 
  -7  12   5       20.55       17.63      2.52 o 
  -6  12   5      400.96      391.27     10.09 o 
  -5  12   5        9.52        6.62      1.75 o 
  -4  12   5        8.50       11.19      2.31 o 
  -3  12   5      689.57      664.38     14.88 o 
  -2  12   5      120.12      121.87      5.53 o 
  -1  12   5        4.33        1.27      1.46 o 
   0  12   5       26.19       25.05      3.19 o 
   1  12   5     1258.97     1193.11     31.74 o 
   2  12   5      367.47      373.12     17.58 o 
   3  12   5      110.86      122.86      7.03 o 
   4  12   5        0.59        2.30      2.08 o 
   5  12   5      184.14      202.28     19.45 o 
   6  12   5      230.15      252.37     14.20 o 
  -9  13   5      104.10      102.08      8.23 o 
  -8  13   5        4.22        4.66      2.34 o 
  -7  13   5      228.57      220.71      8.58 o 
  -6  13   5       11.30        9.10      2.13 o 
  -5  13   5       86.70       83.62      4.79 o 
  -4  13   5       31.46       35.56      3.80 o 
  -3  13   5      163.64      157.59     18.26 o 
  -2  13   5        0.65        1.10      1.47 o 
  -1  13   5      604.73      607.02     15.44 o 
   0  13   5      522.84      520.35     13.72 o 
   1  13   5      411.77      405.64     12.15 o 
   2  13   5      633.43      590.79     20.31 o 
   3  13   5        6.51        7.43      3.29 o 
   4  13   5      211.10      219.12     11.70 o 
   5  13   5       72.67       80.29      6.71 o 
  -8  14   5       48.53       60.86      5.21 o 
  -7  14   5       19.62       21.68      3.38 o 
  -6  14   5      123.50      136.62      6.81 o 
  -5  14   5       20.13       21.83      2.84 o 
  -4  14   5      491.62      477.51     12.86 o 
  -3  14   5      186.84      202.60     13.76 o 
  -2  14   5       64.94       80.40      6.93 o 
  -1  14   5       73.53       74.29      4.99 o 
   0  14   5      129.20      122.27      6.36 o 
   1  14   5       16.60       20.72      3.31 o 
   2  14   5       29.05       19.64      5.50 o 
   3  14   5      455.23      429.74     17.07 o 
   4  14   5       14.30       20.09      5.23 o 
   5  14   5      268.61      283.88     11.81 o 
  -8  15   5        0.76       -1.86      2.38 o 
  -7  15   5       92.76       98.73      6.84 o 
  -6  15   5        0.99        1.37      1.90 o 
  -5  15   5      150.05      154.85      6.37 o 
  -4  15   5       30.68       41.50      5.59 o 
  -3  15   5      156.86      136.53     11.65 o 
  -2  15   5       18.71       24.50      4.60 o 
  -1  15   5      372.28      380.54     11.53 o 
   0  15   5      180.55      193.88      8.28 o 
   1  15   5        0.10        0.27      2.39 o 
   2  15   5       50.67       59.49      6.47 o 
   3  15   5      101.99       96.83      8.18 o 
   4  15   5       95.02       99.67     12.29 o 
   5  15   5        7.27        2.30      3.50 o 
  -7  16   5       31.94       34.44      4.48 o 
  -6  16   5       63.88       63.86      5.13 o 
  -5  16   5       21.28       19.34      4.22 o 
  -4  16   5       13.41       21.84      6.24 o 
  -3  16   5        2.35       -0.24      3.58 o 
  -2  16   5      313.77      322.97     21.29 o 
  -1  16   5      113.67      105.63      8.43 o 
   0  16   5       33.73       30.55      4.75 o 
   1  16   5       23.27       18.87      4.23 o 
   2  16   5       38.37       39.09      5.57 o 
   3  16   5      150.80      165.05     10.62 o 
   4  16   5        2.07        4.18      3.29 o 
  -7  17   5        2.49        8.11      3.66 o 
  -6  17   5        0.00        1.00      2.53 o 
  -5  17   5       61.76       63.13      6.68 o 
  -4  17   5       40.04       32.48      7.52 o 
  -3  17   5       28.69       28.99      7.16 o 
  -2  17   5       23.05       12.29      5.32 o 
  -1  17   5        4.59        3.67      4.04 o 
   0  17   5      292.56      305.64     12.98 o 
   1  17   5        2.50        2.65      2.77 o 
   2  17   5       16.65       21.10      4.60 o 
   3  17   5       13.00       14.16      4.35 o 
  -6  18   5        5.01        0.18      3.85 o 
  -5  18   5        6.48        8.06      3.61 o 
  -4  18   5       86.84       82.02     11.38 o 
  -3  18   5       22.04       20.74      6.97 o 
  -2  18   5       66.75       85.33     11.56 o 
  -1  18   5        0.50       -0.73      3.49 o 
   0  18   5        0.01        0.80      2.42 o 
   1  18   5       14.04       17.05      4.28 o 
   2  18   5       19.07       11.91      4.07 o 
   3  18   5       58.51       66.13      9.91 o 
  -5  19   5       20.72       20.74      6.24 o 
  -4  19   5       40.59       24.77      7.34 o 
  -3  19   5      140.47      147.35     14.86 o 
  -2  19   5        3.46       -1.47      4.04 o 
  -1  19   5      228.04      233.96     18.53 o 
   0  19   5      183.55      191.94     17.43 o 
   1  19   5       60.93       65.45      7.13 o 
   2  19   5       97.94      121.40      9.64 o 
  -2  20   5        5.56       12.29      6.06 o 
  -1  20   5      278.18      284.97     20.74 o 
 -11   0   6       56.26       45.14      9.17 o 
 -10   0   6       11.90       11.85      3.66 o 
  -9   0   6      470.14      496.28     13.89 o 
  -8   0   6       47.40       42.01      3.61 o 
  -7   0   6        5.40        1.66      1.38 o 
  -6   0   6      229.69      244.35      6.70 o 
  -5   0   6      165.56      159.06      4.03 o 
  -4   0   6      159.52      144.96      4.29 o 
  -3   0   6     1209.12     1227.85     16.22 o 
  -2   0   6       92.77      107.51      3.31 o 
  -1   0   6      404.93      403.90     12.40 o 
   0   0   6      843.81      863.43     17.62 o 
   1   0   6      323.10      302.95      7.26 o 
   2   0   6      747.59      667.80     22.16 o 
   3   0   6      758.59      691.27     40.37 o 
   4   0   6      242.26      202.40     14.86 o 
   5   0   6       45.40       45.87      8.62 o 
   6   0   6        9.81       20.55      6.24 o 
   7   0   6        7.30       13.95      5.69 o 
 -11   1   6        0.34        0.08      3.08 o 
 -10   1   6       13.00        4.16      3.04 o 
  -9   1   6       54.85       51.86      3.86 o 
  -8   1   6       18.10       28.16      2.29 o 
  -7   1   6       24.45       21.33      1.86 o 
  -6   1   6       57.52       58.70      2.19 o 
  -5   1   6       18.69       18.39      1.05 o 
  -4   1   6      255.74      250.70      4.49 o 
  -3   1   6      210.87      243.22      3.94 o 
  -2   1   6       80.66       63.36      2.10 o 
  -1   1   6       10.08       11.88      1.39 o 
   0   1   6      521.34      467.14      7.09 o 
   1   1   6     1462.71     1415.82     16.60 o 
   2   1   6      616.83      588.30      9.11 o 
   3   1   6      594.20      552.27     12.91 o 
   4   1   6       40.77       46.38      5.64 o 
   5   1   6      174.29      141.58      9.41 o 
   6   1   6        7.26        6.17      5.41 o 
   7   1   6       55.85       59.33      7.25 o 
 -11   2   6        0.68       -0.47      2.82 o 
 -10   2   6       84.40       76.82      5.17 o 
  -9   2   6        0.19        1.27      1.48 o 
  -8   2   6       68.70       70.62      3.37 o 
  -7   2   6       10.83        5.30      1.25 o 
  -6   2   6      230.90      221.48      4.37 o 
  -5   2   6       16.72       15.84      1.21 o 
  -4   2   6     1017.36     1031.85      9.80 o 
  -3   2   6     1555.43     1513.27     14.38 o 
  -2   2   6      187.52      179.01      4.46 o 
  -1   2   6     1898.01     1884.91     21.91 o 
   0   2   6        0.96        1.68      0.52 o 
   1   2   6        2.70        2.28      0.83 o 
   2   2   6     1304.70     1256.67     15.84 o 
   3   2   6        0.02        1.07      1.43 o 
   4   2   6      175.87      140.66      8.95 o 
   5   2   6       44.26       38.81      5.64 o 
   6   2   6       57.59       61.84     10.09 o 
   7   2   6       28.23       37.96      6.15 o 
 -11   3   6        5.97        2.38      3.31 o 
 -10   3   6        6.76        9.80      2.56 o 
  -9   3   6       67.54       71.20      5.07 o 
  -8   3   6        0.01        1.32      1.28 o 
  -7   3   6      264.51      253.24      5.55 o 
  -6   3   6      148.67      149.71      3.83 o 
  -5   3   6      577.40      569.64      8.19 o 
  -4   3   6      295.63      294.99      4.12 o 
  -3   3   6       45.34       62.89      1.91 o 
  -2   3   6     1280.08     1329.87     14.78 o 
  -1   3   6      389.01      398.53      7.40 o 
   0   3   6       15.44       19.92      1.07 o 
   1   3   6      165.35      179.05      4.62 o 
   2   3   6        6.55        8.59      1.46 o 
   3   3   6     1456.45     1366.11     23.71 o 
   4   3   6       90.86       87.50      7.37 o 
   5   3   6       98.29      101.92     15.05 o 
   6   3   6        2.59        3.40      2.59 o 
   7   3   6       67.55       78.55      8.15 o 
 -11   4   6        1.21        2.55      3.03 o 
 -10   4   6       28.05       18.29      4.08 o 
  -9   4   6        1.97       -1.36      1.36 o 
  -8   4   6       55.69       48.97      3.91 o 
  -7   4   6      137.82      137.44      4.04 o 
  -6   4   6       68.95       65.66      3.01 o 
  -5   4   6        0.03       -0.64      0.64 o 
  -4   4   6      255.23      280.10      4.45 o 
  -3   4   6      141.17      146.21      2.57 o 
  -2   4   6       32.74       32.81      1.66 o 
  -1   4   6      347.89      365.96      5.39 o 
   0   4   6       21.47       19.51      0.99 o 
   1   4   6      666.66      631.55      8.21 o 
   2   4   6       14.10       14.20      2.33 o 
   3   4   6       48.12       44.00      5.56 o 
   4   4   6        5.18        5.60      2.14 o 
   5   4   6       13.63       19.65      4.35 o 
   6   4   6        7.61        9.43      3.50 o 
   7   4   6       17.54       20.55      7.52 o 
 -11   5   6        4.72        3.13      3.13 o 
 -10   5   6       19.83       16.26      3.43 o 
  -9   5   6       23.88       26.06      3.03 o 
  -8   5   6        3.80        5.51      1.60 o 
  -7   5   6       21.57       19.57      2.04 o 
  -6   5   6      160.84      168.01      4.69 o 
  -5   5   6      131.11      142.08      5.39 o 
  -4   5   6       15.48       18.84      1.62 o 
  -3   5   6        6.06        6.24      0.86 o 
  -2   5   6      220.57      203.33      3.84 o 
  -1   5   6      305.09      331.36      4.80 o 
   0   5   6      334.08      319.30      4.54 o 
   1   5   6        6.37        9.83      1.32 o 
   2   5   6       18.40       18.43      2.57 o 
   3   5   6      842.29      846.93     19.66 o 
   4   5   6       54.06       66.86      5.52 o 
   5   5   6       49.47       48.25      7.34 o 
   6   5   6       10.61        9.95      3.57 o 
   7   5   6       12.49       11.19      5.87 o 
 -10   6   6      122.09      109.52      7.09 o 
  -9   6   6       78.62       75.48      5.00 o 
  -8   6   6       53.99       54.07      3.44 o 
  -7   6   6        9.35       12.63      1.86 o 
  -6   6   6       12.89       19.48      2.35 o 
  -5   6   6       47.43       46.23      2.83 o 
  -4   6   6      569.81      560.03     11.64 o 
  -3   6   6     1347.15     1339.89     15.15 o 
  -2   6   6       48.84       52.47      2.01 o 
  -1   6   6      323.02      296.38      5.01 o 
   0   6   6        8.07        9.53      1.14 o 
   1   6   6      155.14      140.90      4.46 o 
   2   6   6        7.58       11.03      2.29 o 
   3   6   6       85.99       73.85      5.51 o 
   4   6   6       74.46       68.12      7.97 o 
   5   6   6      149.82      129.40      7.63 o 
   6   6   6      158.13      177.78     11.27 o 
 -10   7   6        0.15       -0.79      2.07 o 
  -9   7   6      182.40      168.47      7.14 o 
  -8   7   6        6.52        3.30      1.35 o 
  -7   7   6      731.89      714.47     14.21 o 
  -6   7   6       25.83       27.16      2.51 o 
  -5   7   6      237.98      243.90      6.32 o 
  -4   7   6       38.05       34.84      2.45 o 
  -3   7   6       31.15       38.36      2.11 o 
  -2   7   6      345.21      323.37      6.85 o 
  -1   7   6       97.63       98.80      3.30 o 
   0   7   6      330.15      301.40      5.98 o 
   1   7   6      428.72      395.48      8.27 o 
   2   7   6     1316.07     1257.99     22.22 o 
   3   7   6     1153.20     1056.21     23.20 o 
   4   7   6      103.45      118.28      9.37 o 
   5   7   6      416.36      422.28     14.24 o 
   6   7   6       14.66       23.29      5.03 o 
 -10   8   6       32.84       26.23      4.16 o 
  -9   8   6       23.92       16.97      4.91 o 
  -8   8   6        0.59        0.72      1.41 o 
  -7   8   6       39.45       43.94      3.29 o 
  -6   8   6      921.97      904.52     15.20 o 
  -5   8   6       10.38       10.43      1.74 o 
  -4   8   6     1197.90     1157.74     17.34 o 
  -3   8   6     2063.12     2025.15     29.78 o 
  -2   8   6       61.09       63.41      3.35 o 
  -1   8   6      739.46      728.75     13.39 o 
   0   8   6      912.85      862.41     15.46 o 
   1   8   6      243.24      243.03      6.92 o 
   2   8   6      384.47      358.14     13.70 o 
   3   8   6       10.45       16.25      3.09 o 
   4   8   6        0.08       -0.25      1.80 o 
   5   8   6       27.94       25.27      4.53 o 
   6   8   6       26.14       29.49      4.66 o 
 -10   9   6       12.29       16.61      4.28 o 
  -9   9   6       28.48       25.99      3.83 o 
  -8   9   6       43.30       42.99      3.80 o 
  -7   9   6        0.04       -0.81      1.22 o 
  -6   9   6      398.48      396.11      9.05 o 
  -5   9   6      227.67      228.72      6.35 o 
  -4   9   6      958.94      926.40     14.90 o 
  -3   9   6       68.22       64.66      3.55 o 
  -2   9   6       65.94       61.64      2.75 o 
  -1   9   6        9.81       10.08      1.73 o 
   0   9   6       88.08      108.34      5.32 o 
   1   9   6       79.21       68.67      4.60 o 
   2   9   6       69.41       80.85      5.32 o 
   3   9   6       57.10       59.19      5.24 o 
   4   9   6      152.66      152.25      8.22 o 
   5   9   6      126.37      127.69     13.01 o 
   6   9   6       47.03       61.95      6.20 o 
 -10  10   6       27.57       33.37      8.35 o 
  -9  10   6      191.95      178.53      8.37 o 
  -8  10   6      290.76      272.56      8.74 o 
  -7  10   6        3.43        3.99      1.61 o 
  -6  10   6       72.08       65.48      3.81 o 
  -5  10   6      294.07      291.58     10.07 o 
  -4  10   6      165.92      172.50      6.02 o 
  -3  10   6        2.89        3.67      1.51 o 
  -2  10   6       56.37       72.90      4.09 o 
  -1  10   6      134.98      121.25      5.43 o 
   0  10   6       64.96       69.69      4.52 o 
   1  10   6       39.62       26.89      3.31 o 
   2  10   6       31.66       41.70      4.22 o 
   3  10   6      240.47      229.26      9.62 o 
   4  10   6      188.15      173.58      8.87 o 
   5  10   6        7.01        6.90      2.86 o 
   6  10   6        3.82        2.66      4.31 o 
  -9  11   6      139.53      123.55      8.58 o 
  -8  11   6        2.18        3.73      2.17 o 
  -7  11   6       39.01       40.29      7.34 o 
  -6  11   6       57.85       51.78      3.53 o 
  -5  11   6        0.06        0.58      1.13 o 
  -4  11   6      138.39      134.83      6.02 o 
  -3  11   6       11.03        8.89      2.66 o 
  -2  11   6      181.73      200.56      6.98 o 
  -1  11   6        6.51        3.62      1.54 o 
   0  11   6       91.39       86.01      8.49 o 
   1  11   6      149.00      131.54      6.62 o 
   2  11   6       43.19       52.12      5.24 o 
   3  11   6       63.71       81.56      7.23 o 
   4  11   6       24.73       20.96      8.23 o 
   5  11   6       17.09       20.71      3.96 o 
  -9  12   6       10.60        9.48      2.53 o 
  -8  12   6       81.06       95.14      6.09 o 
  -7  12   6       14.26       14.01      2.86 o 
  -6  12   6        0.30        1.01      1.35 o 
  -5  12   6       29.19       28.30      2.99 o 
  -4  12   6      160.27      161.75      6.64 o 
  -3  12   6        0.16        1.38      1.93 o 
  -2  12   6       44.80       37.34      4.75 o 
  -1  12   6       62.03       80.26      7.37 o 
   0  12   6       80.55       78.12      5.16 o 
   1  12   6      223.44      217.59      8.68 o 
   2  12   6      396.86      413.24     15.57 o 
   3  12   6      100.64      111.65      8.51 o 
   4  12   6      183.02      158.55      8.92 o 
   5  12   6       38.90       44.79      8.44 o 
  -9  13   6       27.55       43.74      4.93 o 
  -8  13   6        2.11        5.78      2.54 o 
  -7  13   6       18.36       18.30      3.24 o 
  -6  13   6       15.71       15.42      2.52 o 
  -5  13   6        3.79        5.56      1.82 o 
  -4  13   6       22.94       23.83      4.39 o 
  -3  13   6       51.58       47.45      5.43 o 
  -2  13   6      452.86      458.85     16.35 o 
  -1  13   6       96.73       81.48      7.57 o 
   0  13   6      232.03      226.54      8.62 o 
   1  13   6        4.63        1.89      5.32 o 
   2  13   6       22.60       28.45      8.99 o 
   3  13   6        0.53        2.39      2.66 o 
   4  13   6       12.77       17.50      5.65 o 
   5  13   6       33.73       32.05      6.35 o 
  -8  14   6       20.50       19.41      4.14 o 
  -7  14   6       31.39       36.73      5.70 o 
  -6  14   6        9.64       13.16      2.86 o 
  -5  14   6       19.52       20.15      5.69 o 
  -4  14   6       45.95       45.69      8.07 o 
  -3  14   6       13.17        9.91      3.16 o 
  -2  14   6       45.35       44.19      5.58 o 
  -1  14   6      867.03      837.71     19.06 o 
   0  14   6        2.61        3.18      2.51 o 
   1  14   6        4.66        3.22      3.49 o 
   2  14   6        7.74        5.44      2.95 o 
   3  14   6        1.64        1.23      2.85 o 
   4  14   6       14.72       23.59      6.21 o 
  -8  15   6        0.04       -0.84      2.14 o 
  -7  15   6       30.70       39.21      4.51 o 
  -6  15   6      151.88      163.72      7.67 o 
  -5  15   6       69.63       83.07     11.01 o 
  -4  15   6      118.62      103.12     11.74 o 
  -3  15   6       11.68        7.52      4.59 o 
  -2  15   6      472.37      471.77     24.77 o 
  -1  15   6        9.11       16.88      5.87 o 
   0  15   6       53.20       62.32      6.16 o 
   1  15   6       57.61       59.12      6.39 o 
   2  15   6       86.74       92.82      7.86 o 
   3  15   6      146.37      174.17     10.99 o 
   4  15   6        0.90        2.81      2.90 o 
  -7  16   6      166.44      180.11      8.50 o 
  -6  16   6       89.79       83.40      7.64 o 
  -5  16   6      123.05      148.93      9.78 o 
  -4  16   6       73.52       90.65     11.38 o 
  -3  16   6       40.64       50.83      8.81 o 
  -2  16   6        8.21       13.58      5.69 o 
  -1  16   6        2.19        2.75      4.04 o 
   0  16   6       40.27       42.01      5.55 o 
   1  16   6      267.98      247.25     24.59 o 
   2  16   6       60.08       90.27      8.23 o 
   3  16   6       72.79       71.03      7.80 o 
  -6  17   6       12.71       17.52      4.35 o 
  -5  17   6       52.25       43.36      6.19 o 
  -4  17   6      384.44      401.12     23.85 o 
  -3  17   6       23.60       21.10      6.79 o 
  -2  17   6      221.18      216.89     17.43 o 
  -1  17   6      174.90      183.50     16.51 o 
   0  17   6      102.43      115.97     13.58 o 
   1  17   6       50.25       62.54      9.17 o 
   2  17   6      141.87      145.64     10.55 o 
  -5  18   6       13.28       11.03      3.97 o 
  -4  18   6       21.33       27.16      7.71 o 
  -3  18   6      138.46      162.39     15.60 o 
  -2  18   6        2.73        0.73      4.04 o 
  -1  18   6      106.72      153.40     15.78 o 
   0  18   6       10.72       13.21      6.06 o 
   1  18   6      279.94      315.02     14.59 o 
  -2  19   6        9.82        4.59      5.14 o 
  -1  19   6        0.03        0.00      4.59 o 
 -11   1   7       12.24       15.99      3.67 o 
 -10   1   7       29.92       28.99      4.24 o 
  -9   1   7       27.73       27.82      2.95 o 
  -8   1   7       67.54       62.41      3.14 o 
  -7   1   7      408.10      388.65      7.67 o 
  -6   1   7      309.46      317.83      6.17 o 
  -5   1   7       12.90       23.54      3.37 o 
  -4   1   7        3.83        9.54      0.96 o 
  -3   1   7        0.54        0.63      0.68 o 
  -2   1   7       61.84       50.51      2.22 o 
  -1   1   7      502.56      482.60      8.25 o 
   0   1   7      249.36      242.22      5.98 o 
   1   1   7      135.24      133.50      3.59 o 
   2   1   7        0.00        2.21      1.87 o 
   3   1   7        8.10        8.33      3.85 o 
   4   1   7        6.83        3.55      3.39 o 
   5   1   7       38.65       44.73      8.53 o 
   6   1   7       16.02       11.06      5.14 o 
 -11   2   7        8.10        5.66      2.88 o 
 -10   2   7        8.27        5.74      2.72 o 
  -9   2   7       51.95       54.76      3.74 o 
  -8   2   7      115.25      106.21      4.11 o 
  -7   2   7      292.96      297.69      8.17 o 
  -6   2   7      546.78      589.21      9.73 o 
  -5   2   7       35.38       41.29      1.96 o 
  -4   2   7       86.08       95.73      2.24 o 
  -3   2   7       61.65       49.51      1.65 o 
  -2   2   7        1.39        2.93      0.93 o 
  -1   2   7      104.64      101.64      3.77 o 
   0   2   7       59.23       67.47      2.86 o 
   1   2   7     1214.16     1152.82     18.85 o 
   2   2   7     1183.49     1146.33     20.35 o 
   3   2   7       45.92       50.41      6.01 o 
   4   2   7       97.78       92.61      8.04 o 
   5   2   7        0.79        3.96      2.77 o 
   6   2   7        4.73        1.08      2.85 o 
 -11   3   7      102.56      102.08      7.10 o 
 -10   3   7       34.39       45.54      4.93 o 
  -9   3   7       12.36       17.66      4.67 o 
  -8   3   7       13.03       15.11      2.09 o 
  -7   3   7      104.47      100.06      3.61 o 
  -6   3   7       78.40       86.62      3.07 o 
  -5   3   7      247.06      230.50      5.05 o 
  -4   3   7      734.42      693.89      8.44 o 
  -3   3   7      134.85      124.37      2.54 o 
  -2   3   7      606.97      628.60     11.44 o 
  -1   3   7      603.70      621.86     10.57 o 
   0   3   7     1369.57     1332.99     13.87 o 
   1   3   7       80.73       82.20      3.16 o 
   2   3   7     1105.88     1035.63     20.21 o 
   3   3   7        7.85        5.47      2.34 o 
   4   3   7        5.00        5.51      3.05 o 
   5   3   7       32.13       32.00      5.71 o 
   6   3   7       35.48       49.43      6.93 o 
 -11   4   7        0.00       -2.34      2.85 o 
 -10   4   7       35.64       35.50      4.55 o 
  -9   4   7       97.57       97.77      5.91 o 
  -8   4   7      109.44      123.51      4.77 o 
  -7   4   7      546.86      549.99     11.29 o 
  -6   4   7      119.42      126.39      3.64 o 
  -5   4   7      394.24      369.99      9.18 o 
  -4   4   7      609.14      636.25      8.03 o 
  -3   4   7      584.52      565.23      7.10 o 
  -2   4   7        0.09       -0.56      0.56 o 
  -1   4   7     1112.39     1096.76     15.96 o 
   0   4   7     1286.89     1225.34     12.53 o 
   1   4   7       11.78       16.05      1.75 o 
   2   4   7     1251.52     1168.87     26.25 o 
   3   4   7        7.60        7.27      2.59 o 
   4   4   7      235.93      197.81      9.20 o 
   5   4   7       64.98       69.57      7.55 o 
   6   4   7       14.09       13.00      4.22 o 
 -10   5   7      112.00      116.00      9.77 o 
  -9   5   7       57.45       58.10      4.55 o 
  -8   5   7       20.75       22.29      2.53 o 
  -7   5   7       56.96       58.19      3.75 o 
  -6   5   7       42.84       35.89      2.75 o 
  -5   5   7      117.31      115.45      4.25 o 
  -4   5   7      775.24      732.24     10.78 o 
  -3   5   7        0.26        0.48      0.72 o 
  -2   5   7      320.06      305.39      5.64 o 
  -1   5   7      304.93      292.08      4.89 o 
   0   5   7        3.98        1.48      0.82 o 
   1   5   7     1782.54     1736.61     22.17 o 
   2   5   7       10.96       15.70      3.05 o 
   3   5   7      240.57      250.45      9.96 o 
   4   5   7       41.14       46.17      5.08 o 
   5   5   7       68.50       83.15      8.10 o 
   6   5   7      217.36      238.73     19.82 o 
 -10   6   7        2.68        5.28      2.73 o 
  -9   6   7      311.60      325.52     11.00 o 
  -8   6   7      231.48      206.19      7.38 o 
  -7   6   7       34.00       34.52      3.58 o 
  -6   6   7       34.20       30.32      2.81 o 
  -5   6   7      562.87      527.54     10.17 o 
  -4   6   7      243.69      253.06      6.27 o 
  -3   6   7       14.64       16.20      2.24 o 
  -2   6   7      463.22      470.51     11.56 o 
  -1   6   7      187.81      190.10      4.40 o 
   0   6   7      443.11      418.58      6.89 o 
   1   6   7       68.08       61.01      3.56 o 
   2   6   7      255.46      280.25     23.45 o 
   3   6   7        3.47        8.17      2.55 o 
   4   6   7      242.82      248.91     12.46 o 
   5   6   7       36.76       39.29      5.08 o 
 -10   7   7        3.48        3.62      2.61 o 
  -9   7   7       78.93       75.76      5.78 o 
  -8   7   7      101.80      122.89      7.23 o 
  -7   7   7       52.72       64.35      4.88 o 
  -6   7   7      219.45      231.65      8.83 o 
  -5   7   7      227.70      234.22      6.36 o 
  -4   7   7       39.27       40.60      2.74 o 
  -3   7   7      546.50      559.06      9.93 o 
  -2   7   7       36.08       35.97      2.11 o 
  -1   7   7       72.02       80.07      2.97 o 
   0   7   7       20.71       25.67      2.30 o 
   1   7   7       75.66       59.91      3.86 o 
   2   7   7       46.65       43.79      4.72 o 
   3   7   7      233.78      216.64     14.17 o 
   4   7   7        3.67        1.88      2.31 o 
   5   7   7       10.50       15.85      3.65 o 
 -10   8   7        2.60        5.81      2.80 o 
  -9   8   7      207.38      191.77      8.73 o 
  -8   8   7        9.65       12.93      3.16 o 
  -7   8   7       12.50        9.33      2.64 o 
  -6   8   7       11.56       11.56      2.00 o 
  -5   8   7       34.33       31.14      2.69 o 
  -4   8   7       50.32       46.60      2.94 o 
  -3   8   7      386.75      382.01      7.92 o 
  -2   8   7       32.94       33.37      2.38 o 
  -1   8   7      155.64      146.89      4.87 o 
   0   8   7      443.47      405.38      8.65 o 
   1   8   7        9.49        9.34      2.64 o 
   2   8   7        2.32        3.59      1.73 o 
   3   8   7        0.25       -0.73      1.83 o 
   4   8   7        9.99       10.33      2.85 o 
   5   8   7       45.54       67.48      7.26 o 
 -10   9   7       17.91       29.25      5.60 o 
  -9   9   7       76.00       62.48      5.42 o 
  -8   9   7        1.64       -2.19      2.46 o 
  -7   9   7        3.47        5.45      1.91 o 
  -6   9   7       14.41       11.68      2.34 o 
  -5   9   7      198.40      188.66      5.90 o 
  -4   9   7       51.85       46.25      3.04 o 
  -3   9   7      167.96      177.67      7.22 o 
  -2   9   7        0.04        0.89      1.08 o 
  -1   9   7      208.92      215.36      6.58 o 
   0   9   7       49.54       48.19      3.81 o 
   1   9   7        2.01       -0.45      1.42 o 
   2   9   7      111.69      100.85     14.59 o 
   3   9   7       18.36       12.82      3.37 o 
   4   9   7        7.18        3.25      2.38 o 
   5   9   7        2.44       10.73      3.43 o 
  -9  10   7        4.10        6.73      2.65 o 
  -8  10   7        0.38        1.21      2.02 o 
  -7  10   7       73.16       71.81      4.73 o 
  -6  10   7      155.00      150.39      5.63 o 
  -5  10   7      136.87      125.48      4.99 o 
  -4  10   7      266.34      267.23      7.71 o 
  -3  10   7       45.95       40.38      4.67 o 
  -2  10   7      108.40      105.26      5.83 o 
  -1  10   7      612.48      577.09     12.24 o 
   0  10   7       10.55        6.87      2.19 o 
   1  10   7      144.58      143.85      8.39 o 
   2  10   7      126.35      129.03      8.64 o 
   3  10   7        0.27       -0.35      1.91 o 
   4  10   7       24.66       17.58      4.25 o 
   5  10   7       46.50       61.84     12.11 o 
  -9  11   7       34.89       36.05      4.68 o 
  -8  11   7        0.08        3.03      2.01 o 
  -7  11   7       45.61       40.59      4.27 o 
  -6  11   7        1.05        1.97      1.65 o 
  -5  11   7       36.42       38.51      3.08 o 
  -4  11   7        5.19        5.06      2.03 o 
  -3  11   7       21.40       18.07      5.73 o 
  -2  11   7      226.43      233.23      8.83 o 
  -1  11   7        7.42       10.05      2.01 o 
   0  11   7        2.23        1.48      1.72 o 
   1  11   7       27.72       38.65      5.24 o 
   2  11   7        3.84        4.93      7.80 o 
   3  11   7       46.49       48.27      5.44 o 
   4  11   7      113.90      120.40     12.98 o 
  -9  12   7       13.95       13.12      4.31 o 
  -8  12   7        7.39        8.68      2.71 o 
  -7  12   7      141.69      145.17      7.28 o 
  -6  12   7        2.87        6.32      1.97 o 
  -5  12   7       58.50       67.04      5.52 o 
  -4  12   7        1.40        0.85      1.68 o 
  -3  12   7      422.06      418.98     15.59 o 
  -2  12   7        9.70       14.59      2.99 o 
  -1  12   7      125.02      100.07      4.95 o 
   0  12   7      532.21      506.02     27.80 o 
   1  12   7      114.11      118.83      8.29 o 
   2  12   7      429.16      380.71     27.07 o 
   3  12   7       14.83       12.99      3.54 o 
   4  12   7       50.03       52.19      5.91 o 
  -8  13   7      103.81      111.70     12.44 o 
  -7  13   7       23.78       19.06      6.32 o 
  -6  13   7       90.73       81.20      5.52 o 
  -5  13   7       27.14       30.15      4.17 o 
  -4  13   7      204.28      212.43     11.68 o 
  -3  13   7       66.35       74.88      7.37 o 
  -2  13   7       10.86       17.54      4.09 o 
  -1  13   7      603.01      619.59     20.82 o 
   0  13   7        0.37       -1.93      1.93 o 
   1  13   7      236.99      239.86     11.72 o 
   2  13   7       17.35       15.67      5.69 o 
   3  13   7       84.73      107.70     15.87 o 
  -8  14   7        0.79        0.45      2.28 o 
  -7  14   7       45.25       42.09      4.63 o 
  -6  14   7        0.17       -0.55      3.67 o 
  -5  14   7      201.62      195.65     11.03 o 
  -4  14   7      148.23      137.50      9.87 o 
  -3  14   7       71.38       69.18      9.91 o 
  -2  14   7      385.53      469.20     25.69 o 
  -1  14   7      232.88      192.30     16.33 o 
   0  14   7       86.75       89.75     12.57 o 
   1  14   7       20.12        8.94      3.56 o 
   2  14   7      125.12      144.69      9.96 o 
   3  14   7        5.97       12.23      4.19 o 
  -7  15   7       13.12       12.36      4.07 o 
  -6  15   7      112.96      122.09     10.83 o 
  -5  15   7       64.75       73.06      7.31 o 
  -4  15   7       86.44       82.76     11.01 o 
  -3  15   7       35.66       34.86      8.07 o 
  -2  15   7       30.54       32.66      7.89 o 
  -1  15   7       43.22       42.02      8.99 o 
   0  15   7       39.96       20.37      6.79 o 
   1  15   7       86.37       89.70     14.31 o 
   2  15   7        5.44        2.49      3.76 o 
  -6  16   7       22.09       31.61      5.58 o 
  -5  16   7       38.80       39.86      6.42 o 
  -4  16   7       64.72       62.39     10.28 o 
  -3  16   7        2.40        0.73      4.22 o 
  -2  16   7        6.41       25.32      7.71 o 
  -1  16   7       15.40       13.03      5.87 o 
   0  16   7        2.59        7.16      5.32 o 
   1  16   7       63.75       67.12      7.36 o 
   2  16   7        0.16       -1.83      3.67 o 
  -5  17   7       39.49       54.01     14.59 o 
  -4  17   7       64.26       66.79     10.83 o 
  -3  17   7       65.05       83.67     12.11 o 
  -2  17   7        0.04       -0.73      3.85 o 
  -1  17   7       13.87        6.61      5.32 o 
   0  17   7        2.45        2.39      4.95 o 
  -3  18   7        0.97        1.83      4.22 o 
 -10   0   8        4.81       -2.32      2.32 o 
  -9   0   8       14.13       11.04      3.52 o 
  -8   0   8       65.49       69.21      6.00 o 
  -7   0   8      105.95      105.47      5.37 o 
  -6   0   8      190.77      177.63      6.19 o 
  -5   0   8       95.99       73.93      4.71 o 
  -4   0   8      194.35      170.96      6.02 o 
  -3   0   8       64.61       64.96      3.94 o 
  -2   0   8      175.20      170.47      6.75 o 
  -1   0   8      233.35      211.24      6.60 o 
   0   0   8     2370.44     2244.14     39.41 o 
   1   0   8     1241.63     1178.12     26.23 o 
   2   0   8      327.71      340.75     20.18 o 
   3   0   8      152.58      141.84     13.76 o 
   4   0   8      172.33      162.58     15.60 o 
   5   0   8       44.21       55.05     10.28 o 
 -10   1   8      104.43       97.53      5.60 o 
  -9   1   8       23.73       17.20      2.70 o 
  -8   1   8      384.25      354.36      8.53 o 
  -7   1   8      258.07      267.77      6.47 o 
  -6   1   8       35.73       32.85      2.52 o 
  -5   1   8      233.01      235.30      4.97 o 
  -4   1   8        0.31        2.46      1.02 o 
  -3   1   8       20.60       25.29      1.93 o 
  -2   1   8      361.47      320.94      6.04 o 
  -1   1   8       13.79       18.63      1.94 o 
   0   1   8        4.26        2.54      1.73 o 
   1   1   8      469.37      442.00      9.33 o 
   2   1   8      133.76      145.27      9.40 o 
   3   1   8       94.19       97.57      8.35 o 
   4   1   8      117.45      132.57     12.11 o 
   5   1   8       50.72       63.37      7.71 o 
 -10   2   8       83.77       97.19     11.26 o 
  -9   2   8        0.02        2.37      2.12 o 
  -8   2   8       48.12       48.56      3.45 o 
  -7   2   8        1.18       -0.76      0.98 o 
  -6   2   8       93.34       92.84      3.41 o 
  -5   2   8        1.40        3.08      1.03 o 
  -4   2   8      291.51      297.20      7.09 o 
  -3   2   8        9.53        5.87      1.23 o 
  -2   2   8      632.80      620.44      9.96 o 
  -1   2   8        5.07        4.32      1.57 o 
   0   2   8      114.35      113.88      4.50 o 
   1   2   8      192.04      172.04      4.93 o 
   2   2   8       11.40       12.50      2.97 o 
   3   2   8       59.20       43.78      6.06 o 
   4   2   8       19.59       15.60      4.50 o 
   5   2   8      123.37      164.18     13.12 o 
 -10   3   8       10.47        9.35      3.07 o 
  -9   3   8       85.62       88.83      5.99 o 
  -8   3   8       14.02       17.94      2.41 o 
  -7   3   8       12.54       11.85      1.81 o 
  -6   3   8       12.36       15.40      1.89 o 
  -5   3   8      111.68      117.86      3.57 o 
  -4   3   8        3.02        2.28      0.87 o 
  -3   3   8      276.71      283.04      5.97 o 
  -2   3   8       50.93       54.34      3.01 o 
  -1   3   8      535.07      550.46     13.78 o 
   0   3   8       49.56       55.52      4.09 o 
   1   3   8        0.85        0.62      0.97 o 
   2   3   8      171.63      153.50      9.53 o 
   3   3   8        0.57        1.58      2.11 o 
   4   3   8       15.42       17.44     10.00 o 
   5   3   8       16.25       14.05      6.97 o 
 -10   4   8        0.00       -0.49      2.36 o 
  -9   4   8       23.52       22.20      3.61 o 
  -8   4   8      239.67      224.44     11.04 o 
  -7   4   8      105.00      112.60      5.06 o 
  -6   4   8       39.69       35.81      2.63 o 
  -5   4   8        6.97        6.93      1.63 o 
  -4   4   8       75.62       77.56      2.73 o 
  -3   4   8        2.03        3.11      0.80 o 
  -2   4   8      112.45      102.84      3.94 o 
  -1   4   8      423.73      377.43      8.63 o 
   0   4   8        3.22        2.34      1.55 o 
   1   4   8        3.97        4.53      1.56 o 
   2   4   8       26.61       28.97      4.05 o 
   3   4   8       60.96       68.28      6.28 o 
   4   4   8        6.62       14.60      4.09 o 
   5   4   8       21.02       21.15      5.09 o 
 -10   5   8        7.16       12.20      3.27 o 
  -9   5   8       24.59       21.99      3.66 o 
  -8   5   8       41.82       51.94      4.32 o 
  -7   5   8       28.47       30.37      4.03 o 
  -6   5   8       13.61       11.67      1.88 o 
  -5   5   8       21.93       23.92      2.33 o 
  -4   5   8       59.98       69.22      4.27 o 
  -3   5   8       24.85       27.02      1.91 o 
  -2   5   8        0.02        2.00      1.25 o 
  -1   5   8       35.78       29.82      3.03 o 
   0   5   8      192.11      197.17      4.52 o 
   1   5   8        4.62        3.28      1.52 o 
   2   5   8       16.56       13.77      3.02 o 
   3   5   8        3.38        8.02      2.74 o 
   4   5   8       16.88       19.92      3.93 o 
 -10   6   8       98.23       93.87      7.50 o 
  -9   6   8        0.60        1.73      2.31 o 
  -8   6   8      120.31      122.02      7.37 o 
  -7   6   8        1.68        2.05      1.94 o 
  -6   6   8        1.52        1.86      1.36 o 
  -5   6   8       14.93       13.87      1.97 o 
  -4   6   8      211.33      206.71      5.68 o 
  -3   6   8       43.02       46.40      2.62 o 
  -2   6   8     1858.58     1795.41     21.64 o 
  -1   6   8      822.41      780.79     11.22 o 
   0   6   8      227.86      227.32      5.57 o 
   1   6   8      255.66      231.41      7.62 o 
   2   6   8       14.12       14.89      3.42 o 
   3   6   8      174.74      173.39     12.50 o 
   4   6   8        1.73        3.57      2.64 o 
 -10   7   8      134.28      141.01      7.97 o 
  -9   7   8      137.25      153.12      7.82 o 
  -8   7   8      432.62      397.09     22.29 o 
  -7   7   8      127.45      133.44      7.35 o 
  -6   7   8      102.22       94.24      4.41 o 
  -5   7   8      208.01      215.49      6.98 o 
  -4   7   8        5.00        3.41      1.35 o 
  -3   7   8       26.44       28.15      2.66 o 
  -2   7   8       31.80       37.57      2.22 o 
  -1   7   8      178.77      202.06      6.07 o 
   0   7   8       14.23       14.16      2.07 o 
   1   7   8      335.25      349.77     11.50 o 
   2   7   8      247.72      268.56     12.39 o 
   3   7   8        0.20        0.09      1.95 o 
   4   7   8      333.76      351.96     17.56 o 
  -9   8   8        0.42        2.24      2.40 o 
  -8   8   8      122.58      139.68      9.21 o 
  -7   8   8       16.44       18.17      3.13 o 
  -6   8   8       81.20       84.85      4.85 o 
  -5   8   8       19.79       20.29      2.66 o 
  -4   8   8      258.02      245.49      6.57 o 
  -3   8   8       17.98       19.88      2.74 o 
  -2   8   8      106.16      111.75     11.05 o 
  -1   8   8      191.79      183.84      5.47 o 
   0   8   8       11.65       15.52      2.79 o 
   1   8   8      307.13      311.07     13.48 o 
   2   8   8      229.45      245.03     16.90 o 
   3   8   8       95.19      105.05      9.02 o 
   4   8   8       59.49       66.71      6.99 o 
  -9   9   8        3.31        7.38      2.85 o 
  -8   9   8       18.95       20.39      4.33 o 
  -7   9   8       57.11       63.40      7.20 o 
  -6   9   8        2.57        1.08      1.51 o 
  -5   9   8      159.40      149.96      6.43 o 
  -4   9   8       28.11       29.46      3.49 o 
  -3   9   8      130.90      124.84      7.37 o 
  -2   9   8      302.89      302.73      8.63 o 
  -1   9   8      104.99      113.84      4.52 o 
   0   9   8       23.97       28.41      3.31 o 
   1   9   8      275.33      260.21     11.95 o 
   2   9   8      131.28      126.86      7.71 o 
   3   9   8      215.28      234.91     14.48 o 
   4   9   8       15.98       14.15      3.82 o 
  -9  10   8       33.14       38.01      5.97 o 
  -8  10   8        1.98        1.19      2.66 o 
  -7  10   8        0.03        1.21      1.93 o 
  -6  10   8        1.18        1.25      1.61 o 
  -5  10   8      228.13      218.19      7.58 o 
  -4  10   8      121.55      127.55      9.03 o 
  -3  10   8       35.85       37.51      6.29 o 
  -2  10   8       75.56       68.54      4.27 o 
  -1  10   8        2.05        2.34      1.86 o 
   0  10   8      235.53      210.36     12.20 o 
   1  10   8      115.17      120.62      8.42 o 
   2  10   8       10.47       11.91      3.26 o 
   3  10   8       58.77       65.73      6.44 o 
  -9  11   8        0.08       -2.38      2.38 o 
  -8  11   8        6.20        3.47      3.11 o 
  -7  11   8        6.16       10.11      3.85 o 
  -6  11   8       87.93       93.51      7.76 o 
  -5  11   8       22.09       33.41      7.92 o 
  -4  11   8       78.22       72.92      7.13 o 
  -3  11   8      472.40      515.27     35.32 o 
  -2  11   8       97.66      111.31      8.49 o 
  -1  11   8       31.52       38.72      8.26 o 
   0  11   8      124.64      110.07     10.92 o 
   1  11   8        5.26        3.23      3.03 o 
   2  11   8        0.13        3.26      2.45 o 
   3  11   8        0.14       -1.99      2.29 o 
  -8  12   8        0.55        2.17      2.64 o 
  -7  12   8       43.29       49.89      8.87 o 
  -6  12   8        7.79        9.62      3.44 o 
  -5  12   8      130.71      148.04      8.16 o 
  -4  12   8       24.73       29.79      5.41 o 
  -3  12   8       20.86       24.73     12.48 o 
  -2  12   8       10.30       14.04      5.32 o 
  -1  12   8        0.19       -0.37      3.12 o 
   0  12   8       48.23       38.45      5.26 o 
   1  12   8        0.63        0.06      2.53 o 
   2  12   8       35.30       58.44      6.92 o 
   3  12   8        3.36        5.50      4.40 o 
  -8  13   8       27.10       18.42      7.06 o 
  -7  13   8        2.48        4.47      3.05 o 
  -6  13   8        1.30        1.12      2.59 o 
  -5  13   8        5.33        2.76      2.68 o 
  -4  13   8       41.69       41.25      6.27 o 
  -3  13   8      178.31      187.88     16.51 o 
  -2  13   8       23.32       27.06      5.19 o 
  -1  13   8        0.09        0.92      3.49 o 
   0  13   8       82.93       80.00     11.74 o 
   1  13   8        2.86       -2.29      2.29 o 
   2  13   8       10.14        9.41      3.90 o 
  -7  14   8        3.50        3.92      3.08 o 
  -6  14   8       57.66       48.57     12.66 o 
  -5  14   8        8.99       11.55      3.70 o 
  -4  14   8        0.30       -0.92      3.67 o 
  -3  14   8      178.13      170.32     11.35 o 
  -2  14   8       92.82       98.25      8.75 o 
  -1  14   8       24.18       41.47      9.36 o 
   0  14   8       93.39       95.97     13.21 o 
   1  14   8        0.62        2.25      3.12 o 
   2  14   8        7.32       15.60      6.06 o 
  -6  15   8       98.17      119.16      9.34 o 
  -5  15   8        1.94        4.56      3.85 o 
  -4  15   8        0.00        0.18      3.67 o 
  -3  15   8      422.78      450.85     26.42 o 
  -2  15   8        4.36        4.90      3.37 o 
  -1  15   8       53.64       58.72     11.01 o 
   0  15   8       19.69       32.11      8.62 o 
  -5  16   8        1.31       -0.42      3.00 o 
  -4  16   8      229.37      233.22     18.90 o 
  -3  16   8       98.08      101.29     13.58 o 
  -2  16   8       69.50       72.30     11.74 o 
  -1  16   8       41.79       46.98     10.28 o 
 -10   1   9       37.22       31.77      3.73 o 
  -9   1   9       73.96       70.85      4.64 o 
  -8   1   9       35.50       34.38      3.22 o 
  -7   1   9        1.67        1.45      1.38 o 
  -6   1   9       11.50       11.25      2.03 o 
  -5   1   9       20.79       21.60      2.40 o 
  -4   1   9       58.25       55.91      3.51 o 
  -3   1   9       87.63       88.52      3.50 o 
  -2   1   9      678.86      663.81     10.84 o 
  -1   1   9       30.24       24.98      2.57 o 
   0   1   9       45.03       40.48      5.55 o 
   1   1   9        0.09        0.45      2.41 o 
   2   1   9        6.08       12.31      4.86 o 
   3   1   9       12.52       21.52      5.06 o 
   4   1   9       10.85       17.89      4.93 o 
 -10   2   9       74.01       93.24      6.67 o 
  -9   2   9       56.71       54.51      4.21 o 
  -8   2   9        0.16       -0.93      1.41 o 
  -7   2   9        9.11        6.80      1.64 o 
  -6   2   9       33.70       37.17      3.68 o 
  -5   2   9       37.96       46.40      3.25 o 
  -4   2   9      111.21       96.59      5.21 o 
  -3   2   9        8.51        6.05      1.52 o 
  -2   2   9      322.73      315.52      6.89 o 
  -1   2   9        4.83        4.51      1.77 o 
   0   2   9       71.04       71.82      5.45 o 
   1   2   9      231.09      229.09      9.58 o 
   2   2   9        0.79        3.64      2.92 o 
   3   2   9      257.56      281.85     14.14 o 
   4   2   9      114.10      111.38     12.39 o 
 -10   3   9       20.21       28.77      4.39 o 
  -9   3   9       43.30       47.18      4.80 o 
  -8   3   9       60.60       63.39      5.11 o 
  -7   3   9       33.26       34.37      3.50 o 
  -6   3   9       11.12       15.50      1.94 o 
  -5   3   9      237.94      223.71      5.46 o 
  -4   3   9       48.00       64.55      2.89 o 
  -3   3   9      770.62      739.16     14.54 o 
  -2   3   9        0.33        2.32      1.82 o 
  -1   3   9      118.58      114.54      5.66 o 
   0   3   9       73.11       78.04      8.46 o 
   1   3   9       11.81        9.87      3.12 o 
   2   3   9       83.58       96.98      6.88 o 
   3   3   9        2.61        7.71      3.50 o 
   4   3   9       43.46       42.57      9.17 o 
 -10   4   9       48.47       48.71      6.38 o 
  -9   4   9       83.70       85.12      6.09 o 
  -8   4   9      225.19      243.82      9.09 o 
  -7   4   9        6.98        8.24      2.67 o 
  -6   4   9      134.02      128.44      4.56 o 
  -5   4   9      406.55      441.64      9.38 o 
  -4   4   9      102.15      102.13      3.75 o 
  -3   4   9       35.94       41.41      3.36 o 
  -2   4   9      112.68      101.22      6.08 o 
  -1   4   9        4.65        4.35      1.78 o 
   0   4   9        1.63        3.95      2.14 o 
   1   4   9      487.40      494.97     14.87 o 
   2   4   9        0.13        0.12      2.00 o 
   3   4   9      362.93      386.34     16.66 o 
 -10   5   9       15.16       11.94      3.94 o 
  -9   5   9       77.69       86.50      6.08 o 
  -8   5   9        4.01       -1.72      1.72 o 
  -7   5   9       96.80       93.73      6.39 o 
  -6   5   9       46.90       55.00      4.95 o 
  -5   5   9      253.41      263.03     10.71 o 
  -4   5   9      253.93      281.49      6.48 o 
  -3   5   9      121.51      129.95      7.71 o 
  -2   5   9      279.94      277.77      8.19 o 
  -1   5   9       40.71       42.70      3.84 o 
   0   5   9      597.94      574.44     15.87 o 
   1   5   9       47.17       49.43      5.23 o 
   2   5   9      223.34      244.12     18.44 o 
   3   5   9        0.90        1.06      2.51 o 
  -9   6   9       32.25       39.52      4.65 o 
  -8   6   9      105.55      109.67      8.41 o 
  -7   6   9       19.08       15.82      3.32 o 
  -6   6   9       73.51       71.82      6.51 o 
  -5   6   9        0.01        0.35      1.30 o 
  -4   6   9       36.12       40.86      2.72 o 
  -3   6   9       67.76       67.07      8.53 o 
  -2   6   9        3.36        2.16      1.99 o 
  -1   6   9       94.47      104.37      6.12 o 
   0   6   9       14.97       12.99      3.02 o 
   1   6   9      125.41      132.63     11.88 o 
   2   6   9       34.83       42.57      5.23 o 
   3   6   9        7.07        8.76      3.13 o 
  -9   7   9        1.08        0.52      2.32 o 
  -8   7   9       14.53       12.71      3.89 o 
  -7   7   9        0.94        0.08      3.39 o 
  -6   7   9        0.93        0.74      1.66 o 
  -5   7   9       14.05       16.57      2.64 o 
  -4   7   9        5.27        2.67      1.54 o 
  -3   7   9      210.39      207.10     12.53 o 
  -2   7   9       33.63       40.24      4.41 o 
  -1   7   9      114.69      107.82      7.41 o 
   0   7   9       43.19       52.19      5.13 o 
   1   7   9       27.31       39.73      4.93 o 
   2   7   9      172.43      196.99      9.66 o 
   3   7   9        0.72        1.64      2.45 o 
  -9   8   9       11.66       10.86      3.24 o 
  -8   8   9       53.55       50.35      8.07 o 
  -7   8   9       68.91       70.07      6.80 o 
  -6   8   9       64.09       66.17      5.27 o 
  -5   8   9        0.01       -1.22      1.48 o 
  -4   8   9       62.42       66.79      7.05 o 
  -3   8   9       13.74       21.12      4.84 o 
  -2   8   9      378.62      367.97     10.23 o 
  -1   8   9        0.10        0.51      1.65 o 
   0   8   9       62.77       58.32      6.17 o 
   1   8   9        4.46        3.19      2.32 o 
   2   8   9        2.71        5.84      2.67 o 
   3   8   9        8.96       15.41      5.69 o 
  -9   9   9       13.16       10.21      5.50 o 
  -8   9   9       33.18       28.15      5.15 o 
  -7   9   9        0.01        1.12      2.53 o 
  -6   9   9       15.68       19.78      3.21 o 
  -5   9   9       51.74       63.20      5.59 o 
  -4   9   9       27.75       30.12      4.33 o 
  -3   9   9      123.85      119.16     10.92 o 
  -2   9   9        1.37        5.88      3.08 o 
  -1   9   9      160.22      126.25     13.40 o 
   0   9   9       24.96       25.88      4.55 o 
   1   9   9        7.70       13.68      3.37 o 
   2   9   9       25.82       29.71      5.23 o 
   3   9   9       15.12       19.63      6.42 o 
  -8  10   9       35.86       46.36      6.22 o 
  -7  10   9        6.51        9.07      5.23 o 
  -6  10   9        3.08       -0.46      2.34 o 
  -5  10   9       46.18       48.89      5.18 o 
  -4  10   9       21.33       22.45      3.87 o 
  -3  10   9       29.47       31.67      5.58 o 
  -2  10   9       18.97       29.41      5.30 o 
  -1  10   9        1.60        2.20      4.04 o 
   0  10   9       34.97       44.58      5.73 o 
   1  10   9      104.10      126.84      9.12 o 
   2  10   9       13.13       23.94      4.37 o 
  -8  11   9        4.72        8.83      4.95 o 
  -7  11   9       58.79       75.97     10.83 o 
  -6  11   9        2.61        2.48      2.60 o 
  -5  11   9      153.99      151.57     14.13 o 
  -4  11   9        1.40        4.09      2.41 o 
  -3  11   9      217.38      207.73     12.19 o 
  -2  11   9      175.01      168.08     15.60 o 
  -1  11   9       25.96       18.17      6.61 o 
   0  11   9       53.57       49.36      9.91 o 
   1  11   9       35.98       44.64      7.52 o 
   2  11   9        1.41       -0.92      3.49 o 
  -7  12   9        7.79        3.21      3.58 o 
  -6  12   9       81.08       91.21     11.10 o 
  -5  12   9       14.02       10.38      3.83 o 
  -4  12   9       36.49       33.58     10.55 o 
  -3  12   9       32.92       23.91      5.12 o 
  -2  12   9       47.20       44.22      9.36 o 
  -1  12   9       37.12       42.02      9.36 o 
   0  12   9        8.94       13.40      6.24 o 
   1  12   9       50.25       46.17      6.38 o 
  -7  13   9        9.09       17.23      4.48 o 
  -6  13   9        0.09        1.47      2.85 o 
  -5  13   9      189.69      186.15     16.61 o 
  -4  13   9       80.14       83.31     11.74 o 
  -3  13   9        1.13        5.10      3.52 o 
  -2  13   9      121.40      139.27     15.23 o 
  -1  13   9        0.78       -3.12      3.12 o 
   0  13   9      160.90      156.71     16.88 o 
  -6  14   9       26.30       32.00      5.85 o 
  -5  14   9        7.40       10.32      3.81 o 
  -4  14   9       40.22       37.25      9.36 o 
  -3  14   9       64.19       50.09      9.91 o 
  -2  14   9       46.81       42.02      9.91 o 
  -1  14   9      110.94      116.89     14.86 o 
  -5  15   9       25.15       32.11      8.90 o 
  -4  15   9      191.34      189.37     17.80 o 
  -3  15   9       82.17       95.05     13.40 o 
  -9   0  10        4.18        5.35      2.92 o 
  -8   0  10       55.51       52.05      5.38 o 
  -7   0  10        0.09        3.05      2.16 o 
  -6   0  10       52.80       43.26      6.24 o 
  -5   0  10       45.75       56.70      8.07 o 
  -4   0  10      366.26      318.37     17.25 o 
  -3   0  10        0.15        1.68      1.72 o 
  -2   0  10      142.02      149.98      6.89 o 
  -1   0  10       81.66       71.93      9.91 o 
   0   0  10      177.42      186.80     15.41 o 
   1   0  10       65.13       53.95      9.73 o 
   2   0  10      158.33      154.69     15.41 o 
  -9   1  10       42.34       47.02      3.99 o 
  -8   1  10        3.94        5.86      2.03 o 
  -7   1  10       58.77       63.45      3.75 o 
  -6   1  10      163.45      171.46      8.59 o 
  -5   1  10        2.87        3.73      1.60 o 
  -4   1  10      239.92      228.43     11.01 o 
  -3   1  10        0.59        2.08      1.53 o 
  -2   1  10       13.90       12.79      2.09 o 
  -1   1  10       14.93       14.79      2.63 o 
   0   1  10       72.68       69.81      5.89 o 
   1   1  10       19.48       16.12      4.41 o 
   2   1  10      146.77      145.89     10.76 o 
  -9   2  10        1.79        3.40      1.96 o 
  -8   2  10        6.67        6.44      2.09 o 
  -7   2  10       22.02       24.37      2.69 o 
  -6   2  10        4.29        4.47      1.97 o 
  -5   2  10      194.10      205.19      6.67 o 
  -4   2  10        0.02       -0.90      1.09 o 
  -3   2  10      403.28      411.58     14.62 o 
  -2   2  10       16.27       13.32      2.14 o 
  -1   2  10       58.31       65.34      6.84 o 
   0   2  10       33.27       36.18      4.89 o 
   1   2  10       80.02       91.52      9.08 o 
   2   2  10       18.53       15.27      4.65 o 
  -9   3  10       11.64       14.55      3.15 o 
  -8   3  10       21.28       19.19      2.69 o 
  -7   3  10        4.30        4.80      2.15 o 
  -6   3  10       75.53       77.82      4.29 o 
  -5   3  10       18.62       20.57      2.57 o 
  -4   3  10        4.90        4.48      1.36 o 
  -3   3  10       22.10       20.02      7.10 o 
  -2   3  10       19.40       16.87      2.69 o 
  -1   3  10        4.50        5.11      2.45 o 
   0   3  10       33.62       46.49      5.08 o 
   1   3  10      103.96      114.51      7.52 o 
   2   3  10        6.92        8.74      4.04 o 
  -9   4  10       16.74       19.38      3.49 o 
  -8   4  10        0.97       -0.99      1.80 o 
  -7   4  10       22.14       21.74      4.48 o 
  -6   4  10        0.41       -1.19      1.71 o 
  -5   4  10        7.83       10.32      2.61 o 
  -4   4  10      182.01      173.11      6.57 o 
  -3   4  10       29.49       21.02      3.57 o 
  -2   4  10       18.16       16.67      3.64 o 
  -1   4  10       43.39       37.07      5.67 o 
   0   4  10        0.54       -0.97      1.94 o 
   1   4  10       16.81       18.52      3.76 o 
   2   4  10        7.04        3.88      2.75 o 
  -9   5  10       20.89       20.91      4.41 o 
  -8   5  10        2.37        1.37      4.22 o 
  -7   5  10       44.07       40.64      5.63 o 
  -6   5  10      114.45      132.36      7.50 o 
  -5   5  10       37.89       36.97      4.39 o 
  -4   5  10        1.63        0.45      1.85 o 
  -3   5  10       46.02       42.74      4.69 o 
  -2   5  10        0.12        1.37      3.49 o 
  -1   5  10       16.25       16.02      3.27 o 
   0   5  10        0.23        1.37      2.08 o 
   1   5  10       17.74       27.08      4.42 o 
   2   5  10       44.94       44.75      5.58 o 
  -9   6  10       24.89       28.89      4.26 o 
  -8   6  10       22.53       23.94      6.70 o 
  -7   6  10       63.06       77.50      8.90 o 
  -6   6  10        7.68        8.14      3.16 o 
  -5   6  10        0.75       -0.83      2.33 o 
  -4   6  10      216.69      219.56      9.29 o 
  -3   6  10        1.11        2.37      2.20 o 
  -2   6  10       48.11       67.22      7.26 o 
  -1   6  10        0.04       -2.27      2.27 o 
   0   6  10        3.29        5.44      2.75 o 
   1   6  10        4.25        9.01      3.29 o 
   2   6  10       36.72       42.24      7.88 o 
  -8   7  10       44.22       59.01      6.84 o 
  -7   7  10        2.20        1.93      2.85 o 
  -6   7  10      167.66      187.68     31.93 o 
  -5   7  10        0.50        1.94      2.31 o 
  -4   7  10       43.70       49.18      7.27 o 
  -3   7  10       33.05       38.84      5.52 o 
  -2   7  10       54.33       51.75      9.36 o 
  -1   7  10       25.51       32.02      5.89 o 
   0   7  10      199.49      195.94      9.44 o 
   1   7  10       59.07       80.75      9.30 o 
   2   7  10       20.29       39.82      8.62 o 
  -8   8  10       23.04       12.51      4.07 o 
  -7   8  10        0.18        0.39      2.56 o 
  -6   8  10       65.14       52.30      9.36 o 
  -5   8  10      280.36      274.91     10.99 o 
  -4   8  10       63.73       51.20      8.69 o 
  -3   8  10      264.99      286.70     13.88 o 
  -2   8  10        1.18        2.94      4.04 o 
  -1   8  10       36.07       35.33      6.40 o 
   0   8  10      208.63      257.47     17.05 o 
   1   8  10        9.12        7.57      3.32 o 
  -8   9  10        1.99        2.58      3.31 o 
  -7   9  10        0.23        0.92      3.67 o 
  -6   9  10        5.99       13.40      5.69 o 
  -5   9  10        5.54        6.33      3.37 o 
  -4   9  10      160.11      166.25     11.55 o 
  -3   9  10       28.59       33.93      5.84 o 
  -2   9  10       28.79       26.42      7.34 o 
  -1   9  10       19.15       14.86      6.42 o 
   0   9  10       91.55      100.94     10.10 o 
   1   9  10      228.81      229.43     12.56 o 
  -7  10  10       68.11       72.48     11.19 o 
  -6  10  10       22.82       16.15      5.87 o 
  -5  10  10       43.36       50.36      6.61 o 
  -4  10  10       60.28       58.03      5.87 o 
  -3  10  10       43.64       56.67      8.44 o 
  -2  10  10        3.07        1.47      4.04 o 
  -1  10  10       59.89       77.62     12.11 o 
   0  10  10        0.54        1.59      3.31 o 
   1  10  10       59.81       60.00      9.36 o 
  -7  11  10        6.03        4.22      4.77 o 
  -6  11  10       16.45        8.20      3.63 o 
  -5  11  10       21.59       23.11      5.60 o 
  -4  11  10        9.23        6.77      3.68 o 
  -3  11  10        5.46        3.30      4.59 o 
  -2  11  10       67.57       78.17     11.93 o 
  -1  11  10        4.47        5.69      5.14 o 
  -6  12  10        3.60        3.94      3.37 o 
  -5  12  10        1.10       -0.20      2.82 o 
  -4  12  10        4.83        8.53      3.70 o 
  -3  12  10       31.45       34.50      9.17 o 
  -2  12  10        3.40        8.62      5.32 o 
  -1  12  10       21.49       20.00      7.52 o 
  -5  13  10        1.23        1.25      3.21 o 
  -4  13  10        4.61        8.47      3.94 o 
  -3  13  10        6.56        2.20      4.40 o 
  -2  13  10       46.18       61.65     11.74 o 
  -8   1  11       19.39       22.44      2.99 o 
  -7   1  11       27.99       27.85      2.93 o 
  -6   1  11       92.06       87.98      4.94 o 
  -5   1  11       75.70       77.12      5.61 o 
  -4   1  11        3.79        2.64      2.46 o 
  -3   1  11       24.38       22.94      6.06 o 
  -2   1  11        1.62        1.80      2.69 o 
  -1   1  11       13.13       23.02      4.98 o 
   0   1  11       16.38       15.15      5.05 o 
   1   1  11       90.45      100.31      9.28 o 
  -8   2  11       19.46       17.51      2.73 o 
  -7   2  11      107.60      112.93      7.20 o 
  -6   2  11       74.03       62.96      4.35 o 
  -5   2  11       21.41       17.26      2.51 o 
  -4   2  11      103.79       95.21      7.12 o 
  -3   2  11       59.53       46.98      7.71 o 
  -2   2  11      157.73      155.46      8.73 o 
  -1   2  11        0.54        0.87      2.34 o 
   0   2  11      103.15      115.16      9.39 o 
   1   2  11        0.19        7.01      4.01 o 
  -8   3  11       19.23       20.02      3.85 o 
  -7   3  11        8.11        7.51      2.43 o 
  -6   3  11       58.03       67.86      4.51 o 
  -5   3  11      247.84      264.40     14.92 o 
  -4   3  11      246.88      270.49      8.37 o 
  -3   3  11      108.72      118.81      6.95 o 
  -2   3  11        7.98        9.30      3.17 o 
  -1   3  11       66.12       78.21      6.94 o 
   0   3  11       15.05       15.80      3.80 o 
   1   3  11       13.24       14.76      4.65 o 
  -8   4  11        3.60        5.52      2.42 o 
  -7   4  11        2.00       -1.33      2.53 o 
  -6   4  11      171.41      174.50     13.76 o 
  -5   4  11      143.00      120.56     12.11 o 
  -4   4  11        6.19       13.76      5.50 o 
  -3   4  11       14.36       19.25      5.11 o 
  -2   4  11        1.78        3.63      2.48 o 
  -1   4  11        0.75        4.37      3.76 o 
   0   4  11      130.65      172.79      9.29 o 
   1   4  11       46.62       77.20      6.96 o 
  -8   5  11        6.90        6.90      3.95 o 
  -7   5  11        1.39        3.71      2.90 o 
  -6   5  11       33.12       35.99     10.73 o 
  -5   5  11       10.94       16.15      5.69 o 
  -4   5  11        6.78        8.26      4.59 o 
  -3   5  11       15.60       20.43      3.63 o 
  -2   5  11       27.59       25.23      4.29 o 
  -1   5  11       97.98      111.29      9.82 o 
   0   5  11       44.99       54.36      5.90 o 
  -7   6  11       71.34       66.47      8.17 o 
  -6   6  11       54.11       35.23      7.89 o 
  -5   6  11        1.16        2.57      4.04 o 
  -4   6  11       35.98       45.55      5.09 o 
  -3   6  11       11.94       15.07      4.68 o 
  -2   6  11       68.88       86.32      8.48 o 
  -1   6  11        0.06       -2.99      3.21 o 
   0   6  11       59.24       59.23      8.23 o 
  -7   7  11       11.08        2.57      4.40 o 
  -6   7  11       54.04       69.18     10.46 o 
  -5   7  11       20.60       21.47      6.79 o 
  -4   7  11       45.42       34.78      4.69 o 
  -3   7  11       65.57       62.81      7.16 o 
  -2   7  11        0.65       -1.65      3.24 o 
  -1   7  11       64.70       60.81      8.15 o 
   0   7  11       14.91       14.13      4.93 o 
  -7   8  11        7.23        9.73      5.50 o 
  -6   8  11        2.17        6.06      4.95 o 
  -5   8  11        2.44        3.67      4.40 o 
  -4   8  11        1.41        1.13      2.82 o 
  -3   8  11       45.37       61.76      7.43 o 
  -2   8  11        1.90        4.59      3.56 o 
  -1   8  11        9.46        7.97      4.02 o 
  -6   9  11       54.54       62.02     10.64 o 
  -5   9  11       24.80       24.04      6.79 o 
  -4   9  11        2.41        0.87      4.31 o 
  -3   9  11      104.18      117.56      9.60 o 
  -2   9  11        1.67        7.89      5.50 o 
  -1   9  11       18.14       24.05      6.04 o 
  -5  10  11       13.97       24.00      5.24 o 
  -4  10  11        9.91        9.80      4.20 o 
  -3  10  11        4.32        7.71      5.69 o 
  -2  10  11        8.18       16.88      7.16 o 
  -7   0  12      118.07      112.96      7.13 o 
  -6   0  12      125.40      120.91     13.58 o 
  -5   0  12      144.33      140.19     12.84 o 
  -1   0  12       59.84       67.34     10.83 o 
  -7   1  12       33.34       30.70      4.54 o 
  -6   1  12       13.37        8.43      1.99 o 
  -5   1  12       63.65       80.76      7.43 o 
  -4   1  12        0.56        3.67      4.04 o 
  -1   1  12      172.06      206.62     17.80 o 
  -6   2  12       11.48       11.11      5.50 o 
  -5   2  12        4.31        7.29      2.29 o 
  -4   2  12       32.82       22.39      6.42 o 
  -3   2  12       22.75       23.85      6.42 o 
  -6   3  12        3.85        0.55      3.85 o 
  -5   3  12        2.87       -0.18      3.49 o 
  -4   3  12       24.57       29.91      7.52 o 
  -3   3  12       51.02       62.76      9.36 o 
  -2   3  12       29.32       37.04      6.27 o 
  -6   4  12       22.06       15.05      6.24 o 
  -5   4  12        0.03       -2.75      2.75 o 
  -4   4  12        7.18        0.55      3.85 o 
  -3   4  12        1.31       -0.92      3.67 o 
  -2   4  12        0.13        1.44      4.80 o 
  -5   5  12        0.17        0.92      4.04 o 
  -4   5  12       11.75       26.24      7.16 o 
  -3   5  12       58.12       68.63     10.28 o 
  -5   6  12       16.09       18.53      6.42 o 
  -4   6  12       25.95       22.57      7.34 o 
  -3   6  12       13.88       20.57      5.11 o 
                                                 
